# Supplementary material for: The impact of self-control on aggressive behavior: the chained mediating role of hostile attribution bias and positive/negative implicit affect
Source: Front Psychol. 2025 Oct 15;16:1638323. doi: 10.3389/fpsyg.2025.1638323 (PMC12568584; doi:10.3389/fpsyg.2025.1638323)
Supplement: Supplementary file 1 [file Data_Sheet_1.CSV]

姓名	班级	年级	二级学院	户口性质	电话	性别	年龄	独生子女	A1	A2	a2_A	A3	a3_A	A4	a4_A	A5	A6	a6_A	A7	a7_A	A8	a8_A	A9	a9_A	A10	a10_A	A11	A12	a12_A	A13	a13_A	A14	A15	a15_A	A16	a16_A	A17	a17_A	A18	a18_A	A19	a19_A	B1	B2	B3	B4	B5	B6	B7
苏淼淼	22医学对口245	2	化学化工学院	1	15194607033	1	17	否	4	1	5	1	5	2	4	4	1	5	2	4	2	4	2	4	3	3	3	2	4	3	3	3	3	3	1	5	4	2	2	4	3	3	1	3	4	3	1	3	5
江薇	21VR231	3	实验技术学院	1	17596227293	2	20	否	5	4	2	5	1	3	3	2	2	4	1	5	3	3	1	5	2	4	2	4	2	4	2	3	4	2	5	1	4	2	3	3	1	5	3	4	4	4	2	5	4
崔凯	22化工工艺232	2	化学化工学院	1	18595593296	1	16	否	5	5	1	5	1	5	1	4	1	5	2	4	1	5	3	3	1	5	4	3	3	1	5	5	3	3	2	4	3	3	4	2	1	5	3	3	1	3	1	3	2
郭毅然	22春电商231	2	信息工程学院	1	15890310054	1	16	否	3	3	3	3	3	3	3	3	5	1	3	3	3	3	3	3	3	3	3	3	3	3	3	3	3	3	3	3	3	3	3	3	3	3	3	3	3	3	3	3	3
周阳洁	22医学对口245	2	化学化工学院	1	15981918003	2	16	否	2	2	4	4	2	4	2	2	2	4	3	3	4	2	3	3	4	2	2	3	3	3	3	3	4	2	3	3	5	1	3	3	1	5	4	4	2	4	3	1	1
朱天阳	22医学对口245	2	化学化工学院	1	13819121305	2	16	否	3	4	2	2	4	3	3	4	2	4	2	4	2	4	2	4	2	4	2	2	4	3	3	3	2	4	2	4	2	4	2	4	2	4	2	4	2	4	4	3	2
李卓轩	23新能源汽修232	1	机械工程学院	1	18864111988	1	15	是	5	4	2	2	4	2	4	3	1	5	4	2	3	3	5	1	5	1	3	3	3	4	2	3	4	2	3	3	4	2	2	4	5	1	3	5	1	2	5	4	4
许天赐	22医学对口245	2	化学化工学院	2	19836814717	1	17	否	2	4	2	5	1	4	2	1	5	1	2	4	4	2	4	2	3	3	3	4	2	2	4	5	4	2	2	4	2	4	4	2	1	5	4	2	3	2	1	4	4
黄安静	22医学对口245	2	化学化工学院	1	19513572108	1	15	否	1	3	3	2	4	2	4	1	1	5	5	1	5	1	4	2	3	3	3	1	5	5	1	3	3	3	4	2	5	1	3	3	1	5	5	3	3	2	3	5	5
郭鑫	22化工工艺232	2	化学化工学院	1	18439019091	2	17	否	3	4	2	4	2	4	2	4	3	3	1	5	2	4	3	3	3	3	4	4	2	3	3	4	5	1	4	2	3	3	3	3	1	5	2	3	4	3	3	4	4
齐玉阳	23新能源汽修232	1	机械工程学院	1	15890672781	1	14	否	3	1	5	1	5	1	5	4	1	5	1	5	2	4	2	4	2	4	4	2	4	4	2	4	1	5	2	4	1	5	1	5	1	5	1	3	3	5	1	4	4
段欣雨	22医学对口245	2	化学化工学院	1	15003786404	2	16	否	3	3	3	4	2	4	2	3	3	3	4	2	3	3	4	2	3	3	4	3	3	2	4	4	4	2	4	2	4	2	3	3	1	5	3	3	3	4	4	4	4
韩紫浩	23新能源汽修232	1	机械工程学院	1	19937535198	1	15	否	4	3	3	2	4	3	3	4	5	1	2	4	3	3	5	1	3	3	2	3	3	2	4	4	3	3	2	4	1	5	1	5	3	3	3	4	4	5	1	3	4
李光萍	23电商231	1	信息工程学院	1		2	17	否	1	5	1	5	1	5	1	1	5	1	5	1	5	1	5	1	4	2	1	5	1	5	1	1	5	1	2	4	5	1	5	1	4	2	5	4	4	5	4	5	3
李怡涵	22医学对口245	2	化学化工学院	1	18337814492	2	16	否	4	1	5	1	5	3	3	4	4	2	3	3	3	3	4	2	3	3	2	2	4	4	2	5	3	3	3	3	4	2	5	1	3	3	3	4	2	3	1	4	3
龙运旺	23电商231	1	信息工程学院	1		1	17	否	2	5	1	4	2	4	2	1	5	1	4	2	5	1	4	2	5	1	1	4	2	4	2	1	5	1	1	5	5	1	5	1	4	2	5	4	5	1	5	5	4
夏嘉	23新能源汽修232	1	机械工程学院	1		1	16	是	1	5	1	5	1	5	1	1	5	1	5	1	5	1	5	1	4	2	2	5	1	4	2	1	5	1	2	4	4	2	5	1	4	2	5	5	5	1	5	5	5
张俊瑶	23幼教241	1	现代服务学院	1	15617112553	2	15	否	3	3	3	4	2	4	2	2	2	4	2	4	2	4	4	2	2	4	3	3	3	4	2	4	4	2	4	2	2	4	2	4	1	5	2	5	3	4	5	4	2
马建浩	22医学对口245	2	化学化工学院	1	16692223916	1	17	否	3	3	3	2	4	3	3	2	3	3	2	4	4	2	3	3	2	4	3	2	4	3	3	2	3	3	3	3	2	4	4	2	4	2	3	1	3	2	4	2	2
武文倩	23计算机对口243	1	信息工程学院	2		1	15	否	1	5	1	5	1	4	2	1	5	1	4	2	5	1	5	1	5	1	1	4	2	5	1	1	5	1	1	5	5	1	5	1	4	2	5	5	5	1	5	5	5
李其	22机电对口241	2	自动化学院	1	19836836853	1	16	否	3	4	2	2	4	2	4	3	2	4	2	4	2	4	3	3	4	2	3	2	4	3	3	3	2	4	3	3	2	4	2	4	2	4	3	2	2	3	1	3	3
尚逸晨	22化工工艺232	2	化学化工学院	2	19713222144	1	15	否	3	3	3	3	3	3	3	3	3	3	2	4	3	3	2	4	3	3	3	3	3	3	3	3	3	3	3	3	3	3	3	3	3	3	3	3	3	3	3	3	3
冯博	22春电商231	2	信息工程学院	1	18067196887	1	16	否	4	3	3	2	4	3	3	4	5	1	2	4	2	4	1	5	2	4	4	2	4	3	3	3	2	4	3	3	3	3	2	4	1	5	2	4	3	3	1	3	3
朱烬远	22化工工艺232	2	化学化工学院	1	18439999517	1	16	否	4	4	2	4	2	3	3	4	5	1	3	3	4	2	3	3	4	2	2	3	3	3	3	3	4	2	3	3	4	2	3	3	4	2	3	3	3	4	3	5	3
蒋龙婷	20化工工艺231	3	化学化工学院	1		1	18	否	1	5	1	5	1	5	1	1	5	1	5	1	4	2	4	2	4	2	1	5	1	5	1	1	5	1	1	5	5	1	5	1	5	1	4	5	5	1	5	5	5
钱洪丽	23电商231	1	信息工程学院	1		1	18	否	1	4	2	5	1	4	2	1	5	1	5	1	5	1	5	1	5	1	1	5	1	5	1	2	5	1	2	4	5	1	5	1	5	1	5	5	5	1	5	5	4
雷胜英	22汽修231	2	机械工程学院	1		1	17	否	1	4	2	4	2	5	1	1	5	1	5	1	5	1	5	1	5	1	2	5	1	5	1	2	5	1	2	4	5	1	5	1	4	2	5	4	5	1	5	5	5
项林	23新能源汽修232	1	机械工程学院	1		1	16	否	2	5	1	4	2	5	1	1	5	1	5	1	4	2	5	1	5	1	1	5	1	5	1	1	4	2	1	5	4	2	5	1	5	1	5	4	5	2	4	4	4
邰雪倩	22机电与机制类对口升学241	2	自动化学院	2		1	17	否	1	5	1	5	1	5	1	1	5	1	5	1	5	1	5	1	5	1	1	5	1	5	1	1	5	1	1	5	5	1	5	1	5	1	5	5	5	1	5	5	5
龙启锋	20化工工艺231	3	化学化工学院	1		1	19	否	1	5	1	5	1	5	1	1	5	1	5	1	4	2	5	1	5	1	1	5	1	5	1	1	5	1	1	5	4	2	4	2	4	2	5	5	5	1	5	5	5
张 虹	22机电与机制类对口升学241	2	自动化学院	1		1	17	否	2	4	2	4	2	4	2	1	5	1	4	2	4	2	4	2	5	1	2	5	1	4	2	1	4	2	1	5	5	1	5	1	5	1	5	5	5	2	5	5	5
胡育嘉	21VR231	3	实验技术学院	1	13103727054	2	17	否	3	4	2	2	4	2	4	2	4	2	2	4	5	1	2	4	2	4	5	2	4	1	5	4	1	5	4	2	1	5	2	4	1	5	1	4	3	2	1	2	3
胡静恩	23幼教241	1	现代服务学院	1	13193798671	2	15	否	4	2	4	3	3	2	4	4	2	4	1	5	2	4	3	3	2	4	4	4	2	2	4	4	4	2	4	2	2	4	2	4	3	3	2	4	4	4	1	3	4
杨家鑫	22春电商231	2	信息工程学院	1	13653782779	1	16	否	3	4	2	1	5	3	3	3	1	5	3	3	3	3	3	3	3	3	3	4	2	3	3	4	4	2	4	2	5	1	3	3	4	2	4	5	5	3	1	2	3
闫一雷	22春电商231	2	信息工程学院	1	13017620149	1	17	否	4	2	4	3	3	4	2	4	2	4	3	3	3	3	5	1	2	4	4	4	2	4	2	4	3	3	4	2	3	3	3	3	2	4	3	5	2	5	2	4	5
许海燕	23计算机对口243	1	信息工程学院	1		1	16	否	1	5	1	5	1	5	1	1	5	1	5	1	4	2	5	1	5	1	1	5	1	5	1	1	5	1	1	5	4	2	5	1	5	1	5	4	5	2	5	5	4
江 苹	23幼教241	1	现代服务学院	1		2	16	否	1	5	1	5	1	5	1	1	5	1	5	1	5	1	5	1	5	1	1	5	1	5	1	1	4	2	2	4	5	1	5	1	5	1	5	3	3	5	4	5	3
邰林明	23新能源汽修232	1	机械工程学院	2		1	15	否	2	5	1	5	1	5	1	1	5	1	5	1	5	1	5	1	5	1	2	5	1	5	1	1	5	1	1	5	4	2	4	2	5	1	4	5	5	1	5	5	4
全忠友	23计算机对口243	1	信息工程学院	1		1	16	否	2	4	2	4	2	5	1	2	4	2	4	2	5	1	4	2	5	1	1	5	1	5	1	2	4	2	2	4	5	1	5	1	4	2	5	5	5	1	5	5	4
陈红	22汽修231	2	机械工程学院	1		1	17	否	1	5	1	5	1	5	1	2	5	1	5	1	5	1	4	2	5	1	1	5	1	5	1	2	5	1	2	4	5	1	5	1	5	1	5	5	5	2	5	5	5
杨文财	23新能源汽修232	1	机械工程学院	1		1	16	是	1	5	1	5	1	5	1	1	5	1	5	1	5	1	5	1	5	1	1	5	1	5	1	1	5	1	1	5	5	1	5	1	4	2	5	4	4	1	5	5	5
王章洪	23电商231	1	信息工程学院	1		1	18	否	1	5	1	5	1	5	1	2	5	1	5	1	4	2	5	1	5	1	1	5	1	5	1	1	5	1	1	5	5	1	5	1	5	1	5	5	4	1	5	5	5
何开龙	22汽修231	2	机械工程学院	1		1	17	否	1	5	1	5	1	5	1	1	5	1	5	1	5	1	5	1	4	2	1	5	1	5	1	1	5	1	1	5	5	1	5	1	5	1	4	5	5	1	5	5	5
张柏林	21大众汽修231	3	机械工程学院	1	15515432198	1	17	否	3	3	3	2	4	3	3	3	3	3	3	3	3	3	3	3	3	3	3	3	3	3	3	3	3	3	3	3	3	3	3	3	3	3	5	5	5	5	1	3	4
杨小龙	23计算机对口243	1	信息工程学院	2		1	16	否	1	5	1	5	1	5	1	1	5	1	5	1	5	1	4	2	4	2	2	4	2	4	2	1	5	1	2	4	5	1	5	1	5	1	4	4	5	2	5	5	5
魏啟倩	20化工工艺231	3	化学化工学院	1		1	19	否	1	5	1	5	1	5	1	1	5	1	5	1	5	1	5	1	5	1	1	5	1	5	1	1	5	1	1	5	4	2	5	1	4	2	5	5	5	1	5	5	5
张花长	23新能源汽修232	1	机械工程学院	2		1	16	否	1	5	1	5	1	5	1	1	5	1	5	1	5	1	5	1	5	1	1	5	1	5	1	1	5	1	1	5	5	1	5	1	4	2	5	5	5	2	5	5	5
罗康康	23电商231	1	信息工程学院	1		1	17	否	1	5	1	5	1	5	1	1	5	1	5	1	5	1	5	1	5	1	1	5	1	5	1	1	5	1	1	5	5	1	4	2	5	1	4	5	4	1	5	5	5
祁荣荣	22实验技术233班	2	实验技术学院	1	18736279794	2	16	否	2	3	3	5	1	3	3	3	5	1	2	4	1	5	3	3	2	4	3	3	3	2	4	3	3	3	4	2	3	3	1	5	3	3	2	3	2	3	2	3	2
张家毓	22实验技术233班	2	实验技术学院	2	18339536771	2	16	否	2	3	3	5	1	3	3	3	5	1	2	4	1	5	3	3	2	4	3	3	3	2	4	3	3	3	4	2	3	3	1	5	3	3	2	3	2	3	2	3	2
丁延阳	22医学对口245	2	化学化工学院	1	18537231770	2	16	否	3	4	2	4	2	3	3	3	4	2	4	2	4	2	2	4	3	3	2	3	3	3	3	3	3	3	4	2	4	2	3	3	2	4	4	4	3	3	2	3	4
龙景玉	23幼教241	1	现代服务学院	2		2	16	否	2	5	1	5	1	5	1	2	5	1	5	1	4	2	5	1	5	1	2	5	1	5	1	2	5	1	2	4	5	1	4	2	5	1	5	3	3	5	4	4	3
吴 淇	23电商231	1	信息工程学院	1		2	17	否	2	5	1	5	1	5	1	1	5	1	5	1	5	1	5	1	5	1	1	5	1	5	1	1	5	1	1	5	5	1	5	1	5	1	5	4	4	5	4	5	3
魏启波	23幼教241	1	现代服务学院	1		2	16	否	1	5	1	4	2	5	1	1	5	1	5	1	5	1	5	1	4	2	1	5	1	4	2	1	5	1	1	5	4	2	5	1	5	1	5	3	3	5	3	5	4
王映清	23新能源汽修232	1	机械工程学院	1		1	16	否	2	4	2	4	2	4	2	1	5	1	4	2	5	1	5	1	5	1	1	5	1	5	1	1	5	1	1	5	5	1	5	1	5	1	5	5	5	1	5	5	5
吴成隆	23幼教241	1	现代服务学院	1		2	16	否	1	5	1	5	1	5	1	1	5	1	4	2	5	1	5	1	5	1	1	4	2	5	1	1	5	1	1	5	5	1	5	1	5	1	5	3	4	5	3	5	4
杨 寒	22汽修231	2	机械工程学院	1		1	17	否	1	5	1	5	1	5	1	1	5	1	5	1	5	1	5	1	5	1	1	5	1	5	1	1	5	1	2	4	5	1	5	1	5	1	5	5	5	2	5	5	5
刘太红	22汽修231	2	机械工程学院	1		1	17	否	1	5	1	5	1	5	1	1	5	1	5	1	5	1	5	1	5	1	1	5	1	4	2	1	5	1	1	5	5	1	5	1	4	2	5	5	5	1	5	5	5
龙运祥	20化工工艺231	3	化学化工学院	1		1	19	否	1	5	1	5	1	5	1	1	5	1	5	1	5	1	5	1	5	1	1	5	1	5	1	1	5	1	1	5	4	2	5	1	5	1	4	5	5	2	5	5	5
王亚东	22春电商231	2	信息工程学院	1	17638318025	1	20	否	4	2	4	2	4	2	4	3	2	4	4	2	2	4	3	3	3	3	4	2	4	2	4	3	3	3	3	3	4	2	1	5	1	5	4	3	3	4	1	2	3
刘恒宇	22春电商231	2	信息工程学院	2		1	17	否	5	4	2	1	5	3	3	2	5	1	3	3	3	3	3	3	3	3	3	5	1	2	4	2	3	3	3	3	5	1	2	4	5	1	3	3	3	3	3	3	3
杨兴	23电商231	1	信息工程学院	1		1	17	否	2	5	1	4	2	5	1	1	5	1	5	1	5	1	5	1	5	1	1	5	1	5	1	1	5	1	1	5	5	1	5	1	5	1	4	5	5	1	5	5	5
罗洪杰	23新能源汽修232	1	机械工程学院	1		1	16	否	1	5	1	5	1	4	2	1	4	2	4	2	5	1	4	2	5	1	1	5	1	5	1	1	5	1	2	4	5	1	5	1	5	1	5	5	5	1	5	5	5
邰金龙	23幼教241	1	现代服务学院	1		2	15	否	1	5	1	5	1	5	1	1	5	1	5	1	5	1	5	1	5	1	1	5	1	5	1	1	5	1	1	5	5	1	4	2	4	2	5	3	3	5	3	5	3
龙 德	20化工工艺231	3	化学化工学院	1		1	19	否	1	5	1	5	1	5	1	1	5	1	5	1	5	1	5	1	5	1	2	5	1	5	1	1	5	1	1	5	5	1	5	1	5	1	5	5	5	1	5	5	5
陈 龙	23电商231	1	信息工程学院	1		1	17	否	1	5	1	5	1	5	1	1	4	2	5	1	5	1	5	1	5	1	2	5	1	5	1	1	4	2	1	5	4	2	5	1	5	1	4	5	5	1	4	4	5
张起文	21VR231	3	实验技术学院	1	17839539715	1	17	否	5	2	4	3	3	4	2	3	3	3	1	5	1	5	1	5	2	4	3	3	3	2	4	4	4	2	5	1	2	4	2	4	1	5	2	3	4	3	1	4	2
吴 彤	23电商231	1	信息工程学院	1		1	17	否	1	5	1	5	1	5	1	1	5	1	5	1	4	2	5	1	4	2	1	5	1	5	1	1	5	1	1	5	5	1	5	1	5	1	5	4	5	1	5	5	4
李娟	23新能源汽修232	1	机械工程学院	1		1	16	否	1	5	1	5	1	5	1	1	5	1	5	1	5	1	5	1	5	1	1	5	1	4	2	1	5	1	1	5	4	2	5	1	5	1	5	5	4	1	5	5	5
全宗莉	23电商231	1	信息工程学院	1		1	17	否	1	5	1	5	1	5	1	1	5	1	5	1	5	1	4	2	5	1	2	4	2	5	1	1	5	1	1	5	5	1	5	1	5	1	5	5	5	1	5	5	5
程星龙	23电商231	1	信息工程学院	1		1	17	否	1	5	1	5	1	4	2	1	5	1	5	1	5	1	5	1	5	1	2	5	1	5	1	1	4	2	1	5	4	2	5	1	4	2	4	5	5	1	5	5	5
冯育暄	22化工工艺232	2	化学化工学院	1	15934064363	2	16	否	5	2	4	3	3	2	4	4	3	3	2	4	2	4	2	4	1	5	4	2	4	3	3	2	1	5	2	4	3	3	3	3	1	5	5	3	1	5	4	3	4
肖方文	23新能源汽修232	1	机械工程学院	1		1	16	否	1	5	1	5	1	5	1	1	5	1	5	1	5	1	5	1	5	1	1	5	1	5	1	1	5	1	2	4	5	1	4	2	5	1	5	4	5	1	5	5	5
吴 毅	22汽修231	2	机械工程学院	1		1	17	否	1	5	1	5	1	5	1	1	5	1	5	1	5	1	5	1	5	1	1	5	1	5	1	1	5	1	1	5	5	1	5	1	5	1	5	5	5	1	5	5	5
龚虹霖	23电商231	1	信息工程学院	1		1	17	否	1	5	1	4	2	5	1	2	5	1	4	2	5	1	5	1	5	1	1	5	1	5	1	2	5	1	2	4	5	1	5	1	4	2	5	5	5	1	5	5	5
邱启城	22汽修231	2	机械工程学院	1		1	17	否	1	5	1	5	1	5	1	1	5	1	4	2	4	2	4	2	5	1	1	5	1	5	1	1	5	1	1	5	4	2	5	1	5	1	5	5	5	1	5	5	5
杨慧宇	22汽修231	2	机械工程学院	1		1	17	否	2	5	1	5	1	4	2	1	5	1	5	1	5	1	5	1	5	1	1	4	2	5	1	1	5	1	1	5	4	2	4	2	5	1	5	4	5	1	4	5	5
王辉	22实验技术233班	2	实验技术学院	1	18339684775	1	18	否	3	2	4	1	5	1	5	4	2	4	2	4	1	5	1	5	2	4	2	2	4	2	4	4	1	5	1	5	2	4	1	5	1	5	2	1	1	4	1	1	1
龙景权	22汽修231	2	机械工程学院	1		1	17	否	1	5	1	5	1	5	1	1	5	1	5	1	5	1	5	1	5	1	1	5	1	5	1	1	5	1	1	5	5	1	5	1	4	2	5	4	5	1	5	4	4
熊天宝	23新能源汽修232	1	机械工程学院	1		1	16	否	2	4	2	4	2	5	1	2	5	1	5	1	5	1	5	1	4	2	1	5	1	5	1	2	4	2	2	4	5	1	4	2	5	1	5	5	5	1	5	5	4
王慧	22汽修231	2	机械工程学院	1		1	17	否	1	5	1	5	1	4	2	1	5	1	5	1	5	1	4	2	5	1	2	5	1	5	1	1	5	1	1	5	5	1	4	2	5	1	5	5	5	1	5	5	5
曾宪河	22汽修231	2	机械工程学院	1		1	17	是	1	5	1	5	1	5	1	1	5	1	5	1	5	1	5	1	5	1	1	5	1	5	1	1	4	2	2	4	5	1	5	1	5	1	4	5	5	2	5	5	4
邵江坤	23计算机对口243	1	信息工程学院	1	18683951095	1	17	否	3	3	3	4	2	4	2	3	2	4	2	4	1	5	2	4	3	3	3	5	1	4	2	3	4	2	5	1	2	4	2	4	1	5	3	3	3	3	1	4	4
石吉龙	23计算机对口243	1	信息工程学院	1		1	16	否	2	5	1	4	2	5	1	1	5	1	5	1	4	2	5	1	5	1	1	5	1	5	1	1	5	1	1	5	5	1	5	1	5	1	5	5	5	2	5	5	5
卢安康	22化工工艺232	2	化学化工学院	1	15666621326	1	15	否	2	4	2	2	4	3	3	3	4	2	2	4	2	4	4	2	3	3	2	3	3	3	3	3	2	4	3	3	4	2	2	4	2	4	2	4	3	4	3	4	2
裴奕迪	23新能源汽修232	1	机械工程学院	1	17719919317	1	15	否	2	2	4	1	5	1	5	4	2	4	1	5	1	5	2	4	2	4	4	2	4	2	4	4	2	4	2	4	1	5	1	5	2	4	1	3	3	2	1	3	2
刘冠锋	23新能源汽修232	1	机械工程学院	1		1	16	否	2	5	1	2	4	2	4	4	1	5	2	4	1	5	2	4	2	4	3	2	4	2	4	3	2	4	3	3	1	5	1	5	1	5	2	1	2	5	1	3	2
庞九卿	22机电对口241	2	自动化学院	1	17554083352	1	17	否	4	4	2	4	2	2	4	5	2	4	2	4	1	5	2	4	2	4	4	2	4	2	4	3	1	5	3	3	2	4	2	4	1	5	2	3	2	4	2	4	2
胡雪	22汽修231	2	机械工程学院	1		1	18	否	2	5	1	5	1	4	2	1	5	1	5	1	5	1	5	1	5	1	1	5	1	4	2	1	5	1	1	5	5	1	5	1	5	1	4	5	5	1	5	4	5
杨佳丽	23新能源汽修232	1	机械工程学院	2		1	16	否	1	5	1	5	1	5	1	1	5	1	5	1	5	1	5	1	5	1	2	4	2	5	1	1	5	1	1	5	5	1	5	1	5	1	5	5	5	1	5	5	5
李琛	22机电对口241	2	自动化学院	1		1	15	否	3	3	3	1	5	1	5	3	1	5	1	5	1	5	1	5	1	5	3	3	3	4	2	1	1	5	1	5	1	5	1	5	1	5	1	4	2	3	1	3	4
王婷婷	22实验技术233班	2	实验技术学院	1	17737107695	2	15	否	4	3	3	2	4	3	3	3	4	2	3	3	3	3	1	5	3	3	3	4	2	3	3	4	4	2	3	3	3	3	2	4	2	4	4	3	2	4	1	4	3
李天旭	23新能源汽修232	1	机械工程学院	1	13781138238	1	15	否	4	3	3	1	5	4	2	1	3	3	1	5	4	2	5	1	3	3	5	4	2	4	2	5	4	2	3	3	1	5	3	3	5	1	3	4	4	1	1	1	5
徐世皓	23计算机对口243	1	信息工程学院	1	15603818515	1	17	否	4	3	3	3	3	1	5	3	1	5	2	4	1	5	1	5	2	4	3	4	2	5	1	5	3	3	2	4	1	5	1	5	2	4	1	4	1	3	3	1	4
范玉婷	21动画231	3	信息工程学院	1	15290082419	2	17	否	3	4	2	4	2	2	4	3	4	2	3	3	3	3	2	4	1	5	3	2	4	2	4	4	2	4	4	2	3	3	2	4	1	5	2	4	2	4	2	4	4
常怡欣	22春电商231	2	信息工程学院	1	17837281215	2	18	否	5	2	4	2	4	1	5	2	2	4	3	3	4	2	3	3	2	4	3	3	3	2	4	3	2	4	3	3	3	3	1	5	1	5	4	4	3	2	4	3	4
詹金帅	22春电商231	2	信息工程学院	1	15194623886	1	18	否	5	3	3	2	4	2	4	5	2	4	2	4	3	3	3	3	3	3	5	1	5	1	5	5	2	4	4	2	1	5	2	4	1	5	1	5	5	1	1	1	2
张文宇	22春电商231	2	信息工程学院	1	15738657858	1	18	否	5	4	2	4	2	4	2	4	3	3	4	2	3	3	3	3	3	3	4	5	1	5	1	5	3	3	3	3	5	1	5	1	1	5	5	2	3	3	3	4	4
李旭	22汽修231	2	机械工程学院	1	15194626327	1	17	否	2	4	2	1	5	4	2	3	2	4	4	2	4	2	2	4	4	2	2	4	2	2	4	4	4	2	4	2	2	4	3	3	4	2	4	4	3	5	2	3	4
秦赛豪	21大众汽修231	3	机械工程学院	1	18438747821	1	17	否	4	3	3	3	3	3	3	3	5	1	2	4	1	5	3	3	2	4	2	2	4	4	2	3	3	3	4	2	3	3	3	3	1	5	3	4	5	3	1	3	3
张帝	22汽修231	2	机械工程学院	1	18237844537	1	17	否	2	3	3	2	4	2	4	3	1	5	2	4	3	3	3	3	3	3	4	2	4	4	2	2	2	4	3	3	3	3	1	5	2	4	2	3	3	2	2	2	1
陈伟卓	23新能源汽修232	1	机械工程学院	1	18736935173	1	16	否	2	4	2	4	2	2	4	3	4	2	2	4	2	4	3	3	4	2	3	4	2	2	4	3	4	2	3	3	2	4	2	4	3	3	3	4	5	2	2	4	4
张梦伟	21大众汽修231	3	机械工程学院	1	19137086276	1	17	否	5	5	1	1	5	2	4	5	5	1	5	1	5	1	5	1	3	3	3	3	3	3	3	3	3	3	3	3	3	3	3	3	1	5	4	4	4	4	4	4	4
李建建	21其亚发电231	3	自动化学院	1	15709482941	1	18	否	4	1	5	1	5	1	5	1	1	5	1	5	1	5	1	5	1	5	3	1	5	1	5	4	5	1	4	2	4	2	1	5	1	5	1	1	5	1	1	1	1
陈亚	23幼教241	1	现代服务学院	1	15837819964	2	16	否	1	3	3	2	4	3	3	5	3	3	3	3	3	3	4	2	3	3	3	3	3	4	2	3	3	3	3	3	3	3	3	3	3	3	3	3	3	3	3	3	3
闫亚文	21动画231	3	信息工程学院	2	18739531621	2	16	否	4	3	3	3	3	4	2	4	3	3	4	2	4	2	4	2	4	2	3	3	3	3	3	4	4	2	4	2	3	3	3	3	1	5	4	4	4	3	2	3	5
荆思琪	22化工工艺232	2	化学化工学院	1	13598614564	2	18	否	4	4	2	3	3	3	3	3	4	2	2	4	3	3	3	3	2	4	3	2	4	3	3	4	2	4	2	4	4	2	2	4	5	1	2	1	3	4	1	3	4
黄森	23计算机对口243	1	信息工程学院	1	18737022976	1	17	否	4	3	3	4	2	3	3	3	4	2	3	3	3	3	4	2	3	3	2	2	4	5	1	3	3	3	4	2	4	2	3	3	1	5	4	4	4	2	3	5	4
孟子涵	23计算机对口243	1	信息工程学院	1	15523231938	1	16	否	2	2	4	4	2	4	2	3	2	4	4	2	2	4	4	2	4	2	2	3	3	4	2	4	4	2	5	1	5	1	4	2	1	5	3	4	5	3	2	3	4
刘梦莹	22实验技术233班	2	实验技术学院	1	18837276260	2	15	否	3	5	1	2	4	2	4	3	2	4	1	5	3	3	2	4	2	4	3	2	4	2	4	3	3	3	1	5	2	4	2	4	1	5	2	3	2	4	1	3	2
原依娜	22化工工艺232	2	化学化工学院	1	16663725308	2	16	否	4	4	2	3	3	3	3	4	5	1	4	2	2	4	2	4	1	5	3	2	4	2	4	4	4	2	4	2	4	2	1	5	3	3	3	3	4	4	1	3	5
侯旭翔	22春电商231	2	信息工程学院	1	18937800875	1	15	否	5	3	3	3	3	3	3	4	1	5	3	3	3	3	3	3	3	3	3	2	4	3	3	4	3	3	4	2	4	2	4	2	1	5	4	4	4	3	4	3	4
王钰帆	22医学对口245	2	化学化工学院	1	17839955981	1	16	否	4	3	3	3	3	2	4	4	4	2	3	3	2	4	5	1	3	3	3	4	2	2	4	4	3	3	4	2	4	2	3	3	2	4	1	3	4	3	2	3	3
渠长运	23新能源汽修232	1	机械工程学院	1	15937897232	1	17	否	4	3	3	2	4	1	5	4	1	5	1	5	1	5	3	3	4	2	4	5	1	4	2	2	4	2	4	2	2	4	1	5	1	5	4	4	2	4	1	2	1
韩明鑫	22化工工艺232	2	化学化工学院	1	18338415641	2	17	否	4	3	3	4	2	3	3	3	4	2	5	1	2	4	3	3	3	3	2	3	3	2	4	4	4	2	2	4	5	1	3	3	2	4	3	1	4	4	2	3	2
陈江阳	22化工工艺232	2	化学化工学院	1	15517832283	1	15	否	4	3	3	3	3	3	3	3	2	4	2	4	3	3	2	4	3	3	3	3	3	3	3	3	2	4	3	3	2	4	3	3	1	5	1	1	1	1	5	3	3
纪玉洁	23计算机对口243	1	信息工程学院	1	18261616743	2	15		4	5	1	5	1	1	5	3	5	1	4	2	4	2	3	3	3	3	3	4	2	4	2	2	2	4	3	3	4	2	4	2	3	3	2	2	3	1	1	1	1
姜俊	22实验技术233班	2	实验技术学院	1	18439628716	1	16	否	3	1	5	2	4	2	4	3	2	4	1	5	3	3	2	4	2	4	3	2	4	2	4	3	3	3	1	5	2	4	2	4	1	5	2	3	2	4	1	3	2
曹森风	22医学对口245	2	化学化工学院	1	19836836085	1	16	否	4	3	3	4	2	3	3	3	2	4	3	3	4	2	4	2	3	3	4	3	3	3	3	4	2	4	3	3	4	2	2	4	2	4	3	4	3	3	2	2	4
刘潇龙	23新能源汽修232	1	机械工程学院	1	18937890760	1	15	否	5	4	2	4	2	2	4	2	4	2	2	4	2	4	2	4	2	4	4	4	2	4	2	2	2	4	4	2	2	4	2	4	1	5	2	2	2	4	1	2	4
张焕亮	22化工工艺232	2	化学化工学院	1	19836280032	1	15	是	2	4	2	2	4	3	3	3	4	2	2	4	2	4	4	2	3	3	2	3	3	3	3	3	2	4	3	3	4	2	2	4	2	4	2	4	3	4	3	4	2
赵聪	22汽修231	2	机械工程学院	1	15236616957	1	16	否	5	5	1	1	5	1	5	5	1	5	1	5	5	1	1	5	1	5	5	1	5	1	5	1	2	4	1	5	1	5	5	1	3	3	4	2	4	3	4	5	4
张宵中	22汽修231	2	机械工程学院	1	15225977362	1	17	否	4	3	3	1	5	2	4	4	2	4	3	3	2	4	3	3	1	5	3	5	1	2	4	4	3	3	3	3	3	3	4	2	5	1	3	2	4	2	4	2	1
毛子硕	23新能源汽修232	1	机械工程学院	1	18638620781	1	16	否	3	2	4	1	5	3	3	4	4	2	3	3	1	5	1	5	4	2	3	5	1	5	1	3	5	1	2	4	1	5	3	3	1	5	3	1	2	5	1	3	4
杨奥运	23新能源汽修232	1	机械工程学院	1	17839277689	1	15	否	3	5	1	3	3	4	2	3	3	3	2	4	4	2	4	2	3	3	2	4	2	3	3	3	5	1	2	4	1	5	3	3	4	2	2	5	5	4	1	4	5
宋家豪	21动画231	3	信息工程学院	1	18860272322	1	17	否	4	4	2	2	4	3	3	3	4	2	4	2	4	2	4	2	3	3	3	3	3	4	2	4	4	2	3	3	4	2	4	2	4	2	3	3	4	3	3	4	2
苏蓉蓉	23幼教241	1	现代服务学院	1	18837858625	2	17	否	5	2	4	2	4	2	4	1	4	2	1	5	1	5	1	5	1	5	4	3	3	3	3	3	2	4	4	2	1	5	2	4	1	5	2	1	2	4	1	4	1
赵振阳	21大众汽修231	3	机械工程学院	1	18303884599	1	17	否	3	4	2	4	2	1	5	3	1	5	3	3	2	4	4	2	3	3	3	4	2	4	2	2	2	4	3	3	1	5	2	4	1	5	3	1	1	2	3	2	1
王鑫茹	22医学对口245	2	化学化工学院	1	18137687910	2	15	否	1	2	4	3	3	4	2	4	4	2	4	2	4	2	4	2	4	2	4	1	5	1	5	1	3	3	1	5	1	5	4	2	1	5	1	4	1	1	2	4	3
吴智慧	21动画231	3	信息工程学院	1	15837896209	2	16	否	4	2	4	2	4	3	3	3	3	3	1	5	2	4	4	2	3	3	4	3	3	3	3	3	4	2	4	2	4	2	3	3	4	2	1	3	1	1	5	1	4
毛思蔓	22电商232	2	信息工程学院	2	13253012645	2	16	否	4	2	4	2	4	2	4	3	2	4	2	4	1	5	2	4	3	3	3	2	4	2	4	4	2	4	2	4	1	5	4	2	4	2	2	2	2	4	1	4	2
张海鹏	22机电对口241	2	自动化学院	1	19861005201	1	16	否	3	2	4	4	2	3	3	3	2	4	2	4	2	4	2	4	3	3	2	3	3	3	3	3	3	3	4	2	3	3	1	5	1	5	2	2	1	3	1	3	2
杨奥雨	23计算机对口243	1	信息工程学院	1	13937828360	1	15	否	2	3	3	4	2	2	4	2	2	4	1	5	2	4	1	5	3	3	3	4	2	3	3	4	2	4	4	2	2	4	3	3	1	5	3	3	2	1	4	4	4
李文哲	22机电与机制类对口升学241	2	自动化学院	1	18317824189	1	18	否	4	5	1	5	1	5	1	5	1	5	3	3	1	5	3	3	3	3	4	3	3	4	2	4	5	1	3	3	3	3	3	3	3	3	1	3	5	3	1	3	3
李进兴	21大众汽修231	3	机械工程学院	1	18790655964	1	17	否	3	2	4	3	3	2	4	2	3	3	2	4	3	3	2	4	3	3	2	3	3	2	4	3	2	4	2	4	2	4	2	4	2	4	2	2	2	2	2	2	4
郭利微	22化工工艺232	2	化学化工学院	1	13193581917	2	17	否	2	2	4	2	4	2	4	2	1	5	2	4	2	4	3	3	2	4	3	4	2	2	4	4	4	2	5	1	5	1	1	5	3	3	3	1	2	3	1	2	4
董祐齐	22汽修231	2	机械工程学院	2	19396430807	1	15	否	5	3	3	4	2	1	5	2	5	1	3	3	4	2	2	4	2	4	4	5	1	3	3	3	4	2	4	2	3	3	3	3	4	2	4	3	4	4	2	3	4
刘梦龙	22汽修231	2	机械工程学院	1	13460789898	1	16	否	3	2	4	3	3	4	2	3	2	4	3	3	3	3	4	2	4	2	3	4	2	2	4	3	4	2	4	2	2	4	2	4	1	5	3	2	5	3	4	1	5
王璐珍	22化工工艺232	2	化学化工学院	1	18175792242	2	16	否	3	2	4	5	1	5	1	2	2	4	3	3	2	4	5	1	2	4	1	1	5	5	1	3	4	2	4	2	4	2	1	5	3	3	1	5	5	4	5	1	4
汪俊雅	21动画231	3	信息工程学院	1	13723209138	2	17	否	1	3	3	1	5	3	3	4	1	5	2	4	1	5	1	5	3	3	2	4	2	1	5	4	3	3	3	3	3	3	3	3	1	5	3	2	1	3	1	3	3
陶浩然	23计算机对口243	1	信息工程学院	1	18366095306	1	16	否	2	4	2	4	2	2	4	4	4	2	3	3	1	5	2	4	4	2	3	5	1	2	4	3	2	4	4	2	3	3	3	3	3	3	1	4	1	4	4	1	4
王康	21大众汽修231	3	机械工程学院	1	16668261379	1	18	否	3	4	2	1	5	2	4	4	4	2	1	5	1	5	1	5	2	4	3	4	2	2	4	4	2	4	2	4	1	5	1	5	2	4	2	1	1	4	1	4	3
苗家赫	22机电与机制类对口升学241	2	自动化学院	1	17630763526	1	16	否	2	4	2	3	3	3	3	2	2	4	3	3	4	2	4	2	4	2	3	3	3	2	4	2	4	2	3	3	4	2	3	3	3	3	3	4	3	3	2	4	4
程娇娇	21动画231	3	信息工程学院	1	19137985354	2	16	否	4	3	3	5	1	4	2	3	5	1	4	2	3	3	3	3	3	3	3	3	3	3	3	4	3	3	3	3	3	3	5	1	3	3	3	5	3	2	5	1	3
袁子言	22化工工艺232	2	化学化工学院	1	18836506735	1	14	是	2	4	2	2	4	3	3	3	1	5	2	4	3	3	2	4	3	3	2	1	5	1	5	3	3	3	2	4	3	3	4	2	2	4	1	3	1	1	3	2	3
董浩琦	20化工工艺231	3	化学化工学院	1	15226123770	1	18	否	4	4	2	3	3	3	3	2	4	2	3	3	1	5	3	3	3	3	4	2	4	2	4	5	3	3	2	4	3	3	2	4	1	5	3	2	1	4	1	3	4
刘宁雨	22电商232	2	信息工程学院	1	18837831336	2	17	否	5	5	1	1	5	4	2	4	4	2	1	5	2	4	4	2	2	4	4	1	5	2	4	5	4	2	3	3	1	5	5	1	4	2	1	1	1	1	3	1	5
冯亚旭	22机电对口241	2	自动化学院	1	19535914496	1	15	否	3	3	3	2	4	3	3	4	2	4	2	4	2	4	4	2	3	3	2	3	3	3	3	4	4	2	4	2	2	4	3	3	2	4	2	2	4	2	4	2	4
刘硕	22机电对口241	2	自动化学院	1	15249657116	1	16	否	3	3	3	3	3	2	4	3	3	3	3	3	3	3	3	3	3	3	3	3	3	3	3	3	3	3	3	3	3	3	3	3	3	3	2	3	1	3	3	3	3
霍家辉	23新能源汽修232	1	机械工程学院	1	18864114393	1	15	否	5	1	5	1	5	1	5	1	1	5	1	5	1	5	1	5	1	5	2	1	5	1	5	5	1	5	1	5	1	5	1	5	1	5	1	1	3	1	1	1	1
黄媛媛	21动画231	3	信息工程学院	1	18437887919	2	18	否	3	4	2	5	1	3	3	2	3	3	3	3	3	3	4	2	4	2	2	3	3	4	2	3	4	2	4	2	2	4	2	4	3	3	2	2	3	4	1	4	4
张文旭	22汽修231	2	机械工程学院	1	17637826125	1	16	否	3	3	3	1	5	2	4	3	1	5	3	3	1	5	3	3	3	3	3	1	5	3	3	4	2	4	2	4	2	4	1	5	1	5	3	3	3	3	1	4	2
马雨晨	22汽修231	2	机械工程学院	1	18236576002	1	15	否	3	2	4	3	3	4	2	1	3	3	1	5	4	2	2	4	2	4	2	4	2	3	3	3	2	4	2	4	1	5	3	3	2	4	4	2	3	3	2	3	3
马泰英	22化工工艺232	2	化学化工学院	1	15039013941	1	17	否	4	4	2	3	3	2	4	4	1	5	2	4	5	1	1	5	3	3	1	1	5	4	2	1	1	5	3	3	2	4	4	2	1	5	4	1	1	2	4	2	2
郭夏楠	22实验技术233班	2	实验技术学院	1	15938755669	2	18	否	5	1	5	3	3	1	5	3	4	2	1	5	1	5	4	2	2	4	3	1	5	1	5	4	3	3	2	4	4	2	2	4	2	4	4	3	3	4	2	2	3
孙晓洁	23计算机对口243	1	信息工程学院	1	19233788023	2	15	否	3	4	2	2	4	4	2	3	4	2	3	3	3	3	4	2	3	3	2	4	2	4	2	2	3	3	3	3	4	2	3	3	2	4	3	2	3	4	4	4	3
杜铭轩	23新能源汽修232	1	机械工程学院	2	17637829695	1	16	否	3	4	2	1	5	2	4	3	2	4	1	5	1	5	1	5	3	3	4	1	5	3	3	3	3	3	3	3	2	4	1	5	3	3	3	3	2	2	3	2	4
闫家乐	21大众汽修231	3	机械工程学院	1	15890751910	1	17	否	4	3	3	2	4	3	3	4	1	5	2	4	2	4	2	4	2	4	3	3	3	2	4	4	2	4	4	2	2	4	2	4	2	4	3	4	2	3	1	2	3
王佳豪	21动画231	3	信息工程学院	1	16690951398	1	17	否	4	2	4	2	4	4	2	3	2	4	2	4	4	2	4	2	3	3	3	2	4	3	3	3	4	2	4	2	2	4	3	3	4	2	2	3	4	2	4	2	4
吴世豪	22机电对口241	2	自动化学院	1	15039008714	1	16	否	3	2	4	1	5	4	2	4	1	5	3	3	2	4	4	2	2	4	3	2	4	2	4	4	4	2	4	2	3	3	2	4	3	3	3	4	1	5	3	4	4
王硕	22化工工艺232	2	化学化工学院	1	15194628958	1	15	否	2	4	2	4	2	2	4	2	3	3	4	2	4	2	2	4	4	2	3	4	2	3	3	3	4	2	4	2	4	2	4	2	3	3	4	4	4	3	4	4	4
彭翔昊	21VR231	3	实验技术学院	1	15837862296	1	17	否	3	4	2	4	2	3	3	2	3	3	3	3	4	2	3	3	4	2	2	1	5	4	2	2	3	3	3	3	2	4	2	4	3	3	3	2	4	2	3	2	2
吕柯梦	21动画231	3	信息工程学院	1	18317698975	2	19	否	3	2	4	4	2	4	2	4	4	2	2	4	2	4	4	2	4	2	3	2	4	4	2	4	2	4	4	2	4	2	2	4	2	4	3	4	2	4	1	4	4
赵俊熙	22春电商231	2	信息工程学院	1	18530571111	1	17	否	4	3	3	4	2	3	3	2	1	5	2	4	2	4	2	4	3	3	2	3	3	4	2	3	2	4	2	4	1	5	3	3	1	5	2	2	3	4	3	3	3
武传艺	23幼教241	1	现代服务学院	1	18272572739	2	16	否	3	3	3	2	4	3	3	3	2	4	1	5	3	3	4	2	3	3	3	3	3	2	4	3	2	4	2	4	3	3	2	4	1	5	3	1	1	2	4	1	5
赵占清	23计算机对口243	1	信息工程学院	1	18736950554	1	16	否	5	3	3	5	1	4	2	3	5	1	3	3	4	2	3	3	5	1	3	3	3	4	2	5	4	2	5	1	4	2	4	2	3	3	2	5	3	2	4	2	4
张雪洋	22春电商231	2	信息工程学院	1	15516608096	2	17	否	3	3	3	4	2	3	3	3	3	3	2	4	3	3	1	5	3	3	3	3	3	2	4	3	3	3	2	4	3	3	3	3	1	5	4	3	4	3	1	3	4
王泽宇	22化工工艺232	2	化学化工学院	1	19838101861	1	17	否	4	4	2	3	3	3	3	4	5	1	2	4	2	4	3	3	4	2	3	4	2	2	4	4	4	2	4	2	3	3	2	4	2	4	3	4	1	3	2	4	4
李宇桐	22化工工艺232	2	化学化工学院	1	13303780961	1	16	否	3	4	2	2	4	3	3	5	5	1	1	5	2	4	5	1	5	1	5	4	2	5	1	4	4	2	1	5	3	3	3	3	1	5	1	4	5	3	1	4	5
王一博	23计算机对口243	1	信息工程学院	1	17650733153	1	17	否	5	2	4	4	2	1	5	1	3	3	4	2	2	4	4	2	5	1	3	1	5	2	4	4	3	3	2	4	1	5	5	1	2	4	4	3	4	2	5	1	3
张艺曼	23幼教241	1	现代服务学院	1	18568731331	2	15	否	4	4	2	3	3	3	3	4	5	1	2	4	3	3	4	2	4	2	3	3	3	2	4	3	3	3	4	2	5	1	3	3	2	4	4	3	3	4	5	3	4
王晓辉	21动画231	3	信息工程学院	1	18625458567	1	18	否	2	5	1	5	1	4	2	2	5	1	3	3	4	2	5	1	4	2	4	5	1	5	1	2	5	1	5	1	4	2	3	3	2	4	3	3	2	4	5	4	5
吴自峰	22化工工艺232	2	化学化工学院	1	18888059305	1	17	否	3	2	4	4	2	4	2	3	2	4	4	2	4	2	3	3	3	3	2	4	2	2	4	3	4	2	2	4	4	2	2	4	4	2	4	3	2	3	4	3	2
陈思亿	22春电商231	2	信息工程学院	1	18568537031	1	17	否	5	3	3	1	5	3	3	5	5	1	3	3	1	5	4	2	3	3	5	5	1	3	3	5	5	1	3	3	1	5	3	3	5	1	3	3	5	3	3	5	2
朱晓镇	22机电对口241	2	自动化学院	1	13181568091	1	16	否	4	3	3	3	3	1	5	3	3	3	3	3	3	3	3	3	3	3	4	3	3	3	3	3	3	3	3	3	3	3	3	3	3	3	2	3	2	3	3	3	3
纪凯乐	21大众汽修231	3	机械工程学院	1	16639398532	1	17	否	5	4	2	1	5	2	4	3	1	5	2	4	1	5	3	3	3	3	4	2	4	1	5	4	3	3	1	5	1	5	1	5	1	5	3	2	4	2	1	3	3
吴露雨	22化工工艺232	2	化学化工学院	1	19839706116	1	16	否	5	5	1	5	1	5	1	4	1	5	2	4	1	5	3	3	1	5	4	3	3	1	5	5	3	3	2	4	3	3	4	2	1	5	3	3	1	3	1	3	2
张天城	21大众汽修231	3	机械工程学院	2	16627856959	1	17	否	4	4	2	4	2	4	2	4	4	2	4	2	4	2	4	2	4	2	4	4	2	4	2	4	4	2	4	2	4	2	4	2	4	2	1	1	1	1	1	1	1
魏一博	23新能源汽修232	1	机械工程学院	1	18530109172	1	16	否	2	2	4	1	5	2	4	4	2	4	4	2	1	5	1	5	2	4	4	2	4	2	4	4	2	4	4	2	2	4	2	4	1	5	1	2	1	4	1	1	2
李学发	22机电对口241	2	自动化学院	1	15194623891	1	16	否	4	4	2	2	4	3	3	4	1	5	3	3	1	5	3	3	3	3	4	2	4	1	5	5	4	2	1	5	3	3	1	5	2	4	2	4	5	5	1	2	3
许继康	21大众汽修231	3	机械工程学院	1	15238005365	1	17	否	4	4	2	4	2	4	2	4	4	2	3	3	3	3	3	3	2	4	3	4	2	4	2	4	3	3	4	2	3	3	3	3	3	3	3	3	3	3	3	3	3
吴雨馨	21动画231	3	信息工程学院	1	18438150879	2	17	否	3	3	3	5	1	3	3	3	5	1	3	3	4	2	4	2	3	3	3	3	3	3	3	4	4	2	4	2	3	3	5	1	2	4	4	3	3	3	2	4	2
翟启超	21VR231	3	实验技术学院	1	15037830269	1	19	否	2	4	2	4	2	2	4	3	1	5	3	3	4	2	3	3	2	4	3	4	2	3	3	3	3	3	3	3	3	3	2	4	1	5	2	4	5	4	4	3	4
齐运行	22汽修231	2	机械工程学院	1	13273722957	1	16	否	5	4	2	2	4	4	2	5	5	1	5	1	3	3	4	2	5	1	3	4	2	3	3	4	3	3	4	2	5	1	4	2	3	3	4	3	3	3	2	4	4
赵明宽	22春电商231	2	信息工程学院	1	15137858227	1	18	否	4	4	2	3	3	4	2	4	4	2	4	2	4	2	4	2	3	3	3	2	4	3	3	1	4	2	4	2	4	2	4	2	3	3	4	4	4	4	3	2	3
李紫薇	22医学对口245	2	化学化工学院	1	18238200578	2	17	否	4	3	3	3	3	3	3	3	4	2	3	3	3	3	4	2	4	2	2	3	3	4	2	2	2	4	4	2	4	2	2	4	3	3	4	3	4	3	3	4	2
尚鑫延	22医学对口245	2	化学化工学院	1	18839756281	1	17	否	4	3	3	3	3	4	2	3	2	4	4	2	5	1	2	4	2	4	3	3	3	2	4	4	3	3	4	2	5	1	3	3	2	4	3	3	4	4	1	4	3
韩政宇	23计算机对口243	1	信息工程学院	2	15163096568	1	15	否	3	3	3	2	4	2	4	3	4	2	2	4	2	4	3	3	2	4	4	4	2	3	3	3	2	4	3	3	2	4	1	5	3	3	1	2	3	1	1	3	4
马昆	22机电对口241	2	自动化学院	1	15194639238	1	16	否	5	4	2	4	2	2	4	2	4	2	3	3	2	4	1	5	4	2	3	3	3	3	3	3	3	3	1	5	3	3	2	4	2	4	3	4	5	1	2	1	2
程建章	22电商232	2	信息工程学院	1	17550884736	1	17	否	2	2	4	3	3	4	2	4	4	2	4	2	2	4	2	4	4	2	2	4	2	2	4	4	4	2	4	2	2	4	2	4	4	2	1	1	1	1	4	1	1
边舒畅	23计算机对口243	1	信息工程学院	1	19562751721	2	15	是	4	3	3	4	2	3	3	3	3	3	3	3	3	3	3	3	3	3	3	3	3	2	4	2	2	4	2	4	2	4	2	4	1	5	3	3	3	3	1	2	5
刘嘉琦	22机电与机制类对口升学241	2	自动化学院	1	15194622663	1	16	否	4	2	4	1	5	3	3	4	2	4	2	4	2	4	3	3	2	4	3	3	3	3	3	4	4	2	4	2	3	3	3	3	1	5	3	1	2	3	1	3	2
何卓强	21大众汽修231	3	机械工程学院	2	15736808472	1	17	是	4	4	2	1	5	2	4	4	2	4	1	5	3	3	1	5	1	5	2	2	4	2	4	3	2	4	2	4	2	4	2	4	1	5	1	1	1	2	1	1	1
王楷淋	21大众汽修231	3	机械工程学院	1	15737860593	1	16	否	3	2	4	4	2	1	5	4	2	4	1	5	4	2	2	4	2	4	2	1	5	1	5	4	2	4	3	3	2	4	3	3	4	2	1	1	1	4	1	3	4
陈坤	23计算机对口243	1	信息工程学院	1	18816023603	1	15	否	2	2	4	3	3	4	2	5	4	2	3	3	2	4	1	5	2	4	3	4	2	5	1	4	3	3	2	4	1	5	2	4	3	3	4	5	4	3	2	1	2
霍光发	22机电对口241	2	自动化学院	1	13598770040	1	16	是	5	5	1	1	5	1	5	5	1	5	1	5	1	5	3	3	4	2	5	2	4	1	5	5	1	5	5	1	2	4	1	5	1	5	3	1	1	5	1	5	1
张韶涵	22春电商231	2	信息工程学院	1	15003788464	2	17	否	4	4	2	4	2	4	2	4	4	2	3	3	3	3	3	3	3	3	3	3	3	4	2	3	4	2	3	3	4	2	3	3	3	3	4	3	3	3	2	3	4
金航	23计算机对口243	1	信息工程学院	1	13460700396	1	15	否	3	4	2	3	3	3	3	5	4	2	3	3	4	2	3	3	3	3	4	4	2	3	3	4	3	3	3	3	3	3	3	3	3	3	4	4	3	4	3	4	3
陈恒凯	22机电对口241	2	自动化学院	1	13373762870	1	16	否	3	2	4	2	4	4	2	3	2	4	3	3	3	3	2	4	2	4	3	3	3	2	4	3	3	3	2	4	2	4	3	3	3	3	3	4	2	4	3	3	3
路博亚	23计算机对口243	1	信息工程学院	1	18736742252	1	16	否	5	2	4	4	2	4	2	3	5	1	4	2	3	3	4	2	4	2	2	2	4	4	2	3	4	2	2	4	3	3	2	4	3	3	4	4	5	2	1	3	4
张婷婷	22电商232	2	信息工程学院	1	18336164177	2	16	否	4	2	4	2	4	2	4	2	2	4	3	3	2	4	2	4	1	5	4	2	4	2	4	2	1	5	1	5	3	3	2	4	2	4	4	3	4	4	3	4	4
张涛冉	22电商232	2	信息工程学院	1	15203786360	1	16	否	3	1	5	1	5	2	4	4	1	5	2	4	3	3	3	3	3	3	3	3	3	2	4	1	4	2	2	4	1	5	1	5	2	4	1	1	1	3	2	2	2
方玉祥	21大众汽修231	3	机械工程学院	1	15039014763	1	17	否	3	5	1	1	5	2	4	4	2	4	2	4	3	3	2	4	1	5	2	2	4	2	4	3	2	4	2	4	1	5	1	5	1	5	1	1	1	2	1	1	1
徐文琦	22机电与机制类对口升学241	2	自动化学院	1	18438126259	1	16	否	3	4	2	2	4	3	3	3	2	4	4	2	2	4	3	3	4	2	2	2	4	2	4	2	4	2	2	4	2	4	2	4	2	4	3	2	2	2	3	2	3
李雨东	23计算机对口243	1	信息工程学院	2	16650318085	1	15	否	2	4	2	4	2	3	3	5	3	3	2	4	4	2	1	5	3	3	3	4	2	3	3	3	3	3	3	3	2	4	2	4	1	5	1	3	3	4	2	2	3
张灿灿	21动画231	3	信息工程学院	2	19137812695	2	19	否	3	4	2	4	2	3	3	4	5	1	3	3	3	3	3	3	3	3	3	3	3	3	3	3	4	2	3	3	3	3	3	3	2	4	1	3	4	2	1	3	4
程浩	23计算机对口243	1	信息工程学院	1	17884907086	1	16	否	3	1	5	3	3	2	4	3	5	1	3	3	3	3	4	2	2	4	2	2	4	3	3	4	2	4	3	3	3	3	2	4	1	5	2	1	3	2	1	1	1
苏梓浩	23幼教241	1	现代服务学院	1	18836807950	2	15	否	4	4	2	3	3	3	3	3	2	4	2	4	2	4	4	2	4	2	2	4	2	3	3	4	4	2	4	2	4	2	4	2	3	3	4	4	4	4	4	4	4
王时	22汽修231	2	机械工程学院	1	18937806631	1	15	否	4	4	2	3	3	4	2	3	4	2	5	1	4	2	4	2	4	2	4	2	4	2	4	3	4	2	3	3	4	2	2	4	4	2	4	4	3	3	3	3	4
曹书行	21动画231	3	信息工程学院	1	15225453559	1	17	否	2	4	2	2	4	3	3	3	3	3	2	4	2	4	3	3	4	2	2	3	3	3	3	4	3	3	4	2	2	4	3	3	2	4	1	2	1	2	3	3	4
尹梦凡	22春电商231	2	信息工程学院	1	19937847348	1	16	否	5	5	1	5	1	1	5	2	5	1	5	1	5	1	5	1	5	1	5	5	1	5	1	5	5	1	5	1	5	1	5	1	1	5	3	2	5	3	1	4	2
张世豪	21大众汽修231	3	机械工程学院	1	18737298809	1	17	否	5	5	1	3	3	1	5	4	5	1	1	5	1	5	5	1	1	5	5	5	1	4	2	1	1	5	1	5	5	1	1	5	4	2	1	3	4	4	1	4	1
吕菲	22实验技术233班	2	实验技术学院	1	18749157173	2	16	否	4	3	3	2	4	3	3	3	2	4	3	3	2	4	3	3	2	4	3	3	3	2	4	4	2	4	4	2	3	3	2	4	1	5	3	3	1	3	3	2	3
白佳欣	23幼教241	1	现代服务学院	1	18338438299	2	15	否	3	2	4	4	2	3	3	2	3	3	5	1	5	1	4	2	3	3	4	5	1	2	4	5	4	2	4	2	2	4	3	3	3	3	2	3	4	4	3	4	4
赵宝	23计算机对口243	1	信息工程学院	2	15837841895	1	16	是	4	3	3	4	2	4	2	3	2	4	1	5	2	4	3	3	3	3	5	4	2	3	3	3	3	3	2	4	2	4	2	4	1	5	3	3	3	3	1	4	4
王小虎	22电商232	2	信息工程学院	1	18097622969	1	16	否	4	3	3	4	2	4	2	3	2	4	2	4	3	3	3	3	3	3	3	3	3	3	3	3	4	2	3	3	3	3	2	4	1	5	2	2	3	3	3	2	4
李胜轩	23新能源汽修232	1	机械工程学院	1	18236521557	1	14	否	3	4	2	1	5	2	4	2	2	4	2	4	2	4	2	4	2	4	2	2	4	2	4	2	2	4	2	4	3	3	2	4	5	1	3	3	1	3	1	1	2
梅俊贤	22汽修231	2	机械工程学院	1	15993374494	1	15	否	4	4	2	1	5	1	5	4	2	4	3	3	3	3	3	3	2	4	4	3	3	3	3	3	3	3	2	4	2	4	3	3	3	3	3	2	2	2	1	1	1
沈源卿	21动画231	3	信息工程学院	1	18603783610	1	17	是	3	5	1	4	2	3	3	1	4	2	3	3	3	3	3	3	3	3	1	3	3	2	4	3	3	3	3	3	2	4	3	3	1	5	3	3	4	2	2	2	3
孟硕	23新能源汽修232	1	机械工程学院	1	13343653929	1	16	否	5	2	4	4	2	1	5	3	3	3	1	5	1	5	2	4	3	3	3	4	2	2	4	4	3	3	4	2	4	2	2	4	2	4	1	3	2	4	4	3	4
石崟	23新能源汽修232	1	机械工程学院	1	13723286371	1	15	否	2	3	3	2	4	1	5	2	1	5	2	4	3	3	4	2	1	5	3	4	2	4	2	3	1	5	2	4	4	2	2	4	4	2	3	3	2	4	5	4	5
宋雨桐	22汽修231	2	机械工程学院	1	18836276510	1	17	否	5	1	5	1	5	3	3	5	5	1	1	5	1	5	1	5	5	1	5	5	1	3	3	5	5	1	5	1	1	5	1	5	1	5	1	5	5	5	1	5	3
王雪珂	23幼教241	1	现代服务学院	1	15681543961	2	16	否	5	1	5	2	4	4	2	5	2	4	3	3	2	4	4	2	5	1	4	1	5	3	3	2	4	2	4	2	3	3	2	4	1	5	1	3	4	2	2	3	5
张海月	22实验技术233班	2	实验技术学院	1	17656217550	2	17	否	2	2	4	2	4	2	4	3	5	1	3	3	3	3	4	2	3	3	3	3	3	3	3	4	3	3	5	1	3	3	3	3	1	5	3	4	3	2	3	3	3
王继博	23新能源汽修232	1	机械工程学院	1		1	16	否	5	2	4	2	4	2	4	4	2	4	2	4	2	4	1	5	2	4	4	2	4	2	4	4	2	4	2	4	2	4	1	5	1	5	1	2	4	1	1	4	4
潘建行	22电商232	2	信息工程学院	1	18625452063	1	15	否	3	2	4	2	4	3	3	3	2	4	3	3	2	4	2	4	2	4	4	3	3	2	4	3	2	4	2	4	2	4	3	3	2	4	3	4	3	3	2	2	2
朱家灏	22机电对口241	2	自动化学院	1	15194623720	1	16	否	3	3	3	2	4	1	5	3	1	5	2	4	2	4	3	3	2	4	3	4	2	5	1	3	3	3	3	3	5	1	3	3	1	5	2	1	3	1	1	2	4
刘欣然	22机电与机制类对口升学241	2	自动化学院	1	17615287816	1	16	否	3	4	2	3	3	1	5	3	3	3	3	3	3	3	3	3	3	3	2	4	2	4	2	3	4	2	3	3	3	3	3	3	1	5	3	4	3	3	3	4	4
刘硕棋	23幼教241	1	现代服务学院	1	18903724991	2	16	否	1	5	1	5	1	5	1	1	5	1	5	1	3	3	3	3	2	4	4	3	3	4	2	5	2	4	1	5	4	2	5	1	2	4	3	3	2	4	2	4	3
乔晓晴	23幼教241	1	现代服务学院	1		2	16	否	4	3	3	5	1	3	3	3	3	3	4	2	4	2	4	2	3	3	4	5	1	4	2	3	4	2	5	1	4	2	3	3	1	5	3	3	4	2	1	1	3
张景然	21VR231	3	实验技术学院	1	17637516210	1	18	否	3	2	4	3	3	1	5	3	5	1	3	3	2	4	3	3	2	4	3	3	3	2	4	2	4	2	1	5	3	3	3	3	1	5	3	5	4	4	1	2	2
王雨霈	21大众汽修231	3	机械工程学院	1	15537257630	1	17	是	4	2	4	4	2	5	1	3	3	3	1	5	4	2	3	3	1	5	3	2	4	2	4	4	4	2	3	3	1	5	2	4	1	5	3	3	5	4	1	4	4
王宏帆	22化工工艺232	2	化学化工学院	1	18103734810	2	17	否	3	3	3	3	3	3	3	3	3	3	3	3	4	2	4	2	3	3	3	3	3	3	3	3	3	3	4	2	3	3	3	3	3	3	3	3	4	3	4	3	3
马生杰	21VR231	3	实验技术学院	1	15037831576	1	17	否	3	4	2	4	2	3	3	2	5	1	2	4	2	4	2	4	2	4	3	4	2	4	2	2	4	2	4	2	2	4	4	2	2	4	2	2	4	3	1	4	5
孙长静	22实验技术233班	2	实验技术学院	1	15837891847	2	15	否	3	3	3	3	3	3	3	3	5	1	3	3	3	3	4	2	3	3	3	3	3	3	3	4	3	3	5	1	3	3	3	3	1	5	3	4	3	2	3	3	3
袁思源	23幼教241	1	现代服务学院	1	15837207629	2	15	否	4	1	5	3	3	1	5	3	4	2	2	4	4	2	3	3	2	4	4	4	2	2	4	4	3	3	2	4	3	3	2	4	2	4	3	4	3	5	2	3	4
张阳	21动画231	3	信息工程学院	1	16696538370	1	18	否	4	2	4	2	4	3	3	2	2	4	2	4	2	4	3	3	3	3	2	2	4	3	3	3	2	4	3	3	3	3	2	4	3	3	3	3	3	3	3	3	2
韩思怡	21动画231	3	信息工程学院	1	19303927121	2	17	否	3	3	3	4	2	4	2	2	2	4	3	3	4	2	3	3	3	3	2	3	3	3	3	4	3	3	4	2	4	2	2	4	2	4	3	1	4	4	2	2	4
夏雪	22医学对口245	2	化学化工学院	1	17530710289	2	16	否	4	3	3	2	4	1	5	3	1	5	3	3	3	3	3	3	1	5	3	1	5	1	5	4	1	5	4	2	4	2	3	3	1	5	4	1	3	3	1	3	4
刘仕剑	22电商232	2	信息工程学院	1	19836870823	1	17	否	4	3	3	2	4	4	2	3	2	4	2	4	4	2	3	3	2	4	3	4	2	3	3	4	4	2	2	4	2	4	3	3	2	4	3	4	4	3	2	4	3
李豪	21动画231	3	信息工程学院	1	18738578002	1	17	否	3	2	4	3	3	3	3	4	3	3	2	4	3	3	2	4	2	4	3	3	3	2	4	3	4	2	3	3	2	4	3	3	2	4	2	2	3	2	3	3	3
陈家琦	21石油231	3	化学化工学院	1	15039014694	1	18	否	5	3	3	1	5	3	3	5	1	5	1	5	1	5	3	3	1	5	5	3	3	1	5	5	3	3	3	3	3	3	3	3	1	5	3	1	3	3	3	4	3
张文科	22实验技术233班	2	实验技术学院	1	15993866146	2	15	否	4	4	2	3	3	4	2	3	4	2	4	2	2	4	3	3	3	3	2	1	5	3	3	4	3	3	3	3	2	4	1	5	3	3	3	2	4	1	4	1	1
杨耀辉	23新能源汽修232	1	机械工程学院	1	17837848357	1	15	否	4	3	3	4	2	4	2	3	5	1	1	5	2	4	4	2	3	3	2	4	2	3	3	3	2	4	4	2	4	2	2	4	1	5	1	4	3	4	5	2	3
汪巢	23新能源汽修232	1	机械工程学院	1	15890311862	1	16	否	3	1	5	1	5	1	5	5	5	1	1	5	1	5	1	5	1	5	5	1	5	1	5	5	1	5	1	5	1	5	1	5	1	5	1	1	5	5	1	1	5
许家伟	21大众汽修231	3	机械工程学院	1	15237849880	1	17	否	3	4	2	4	2	3	3	3	3	3	2	4	3	3	3	3	3	3	3	3	3	3	3	3	3	3	3	3	3	3	3	3	1	5	2	2	2	3	1	4	3
李灿	20化工工艺231	3	化学化工学院	1	13525050175	2	18	否	4	2	4	2	4	1	5	2	3	3	3	3	2	4	4	2	1	5	2	1	5	2	4	3	1	5	1	5	2	4	2	4	1	5	3	1	1	1	1	1	2
屈莹瑞	22春电商231	2	信息工程学院	1	18603784605	2	16	否	4	2	4	3	3	4	2	4	5	1	4	2	5	1	4	2	4	2	4	4	2	4	2	4	4	2	4	2	4	2	4	2	1	5	4	4	4	4	3	4	4
张韶杭	23计算机对口243	1	信息工程学院	1	15603726511	1	15	否	3	3	3	5	1	4	2	2	3	3	2	4	5	1	2	4	3	3	2	5	1	5	1	3	5	1	2	4	1	5	2	4	4	2	2	5	5	2	5	5	5
赵梓涵	22化工工艺232	2	化学化工学院	1	18736926193	2	15	否	4	4	2	3	3	2	4	4	1	5	2	4	1	5	2	4	5	1	1	3	3	1	5	1	2	4	1	5	1	5	2	4	1	5	4	1	1	2	4	2	2
王家兴	23计算机对口243	1	信息工程学院	1	19370923325	1	17	否	4	3	3	1	5	2	4	3	4	2	3	3	2	4	2	4	2	4	4	2	4	4	2	2	2	4	2	4	2	4	2	4	2	4	2	1	1	1	1	1	1
李凯	22电商232	2	信息工程学院	1	13461692331	1	16	否	2	2	4	2	4	2	4	2	2	4	2	4	2	4	3	3	4	2	5	4	2	3	3	3	4	2	2	4	2	4	2	4	2	4	4	4	3	3	4	4	4
郭蒙蒙	22电商232	2	信息工程学院	1	15225459682	2	17	否	3	2	4	2	4	2	4	2	3	3	2	4	3	3	2	4	2	4	2	2	4	2	4	3	3	3	3	3	2	4	3	3	2	4	2	3	2	4	1	2	2
吴彬	22电商232	2	信息工程学院	1	15093621983	1	16	否	3	3	3	3	3	3	3	3	3	3	3	3	2	4	3	3	3	3	3	3	3	3	3	3	2	4	3	3	2	4	2	4	1	5	2	2	2	2	2	2	3
孙亚棋	20化工工艺231	3	化学化工学院	1	17651955973	1	19	否	4	1	5	2	4	2	4	2	1	5	2	4	2	4	2	4	1	5	2	1	5	2	4	1	2	4	1	5	3	3	1	5	2	4	3	3	3	3	3	3	1
段峰明	22实验技术233班	2	实验技术学院	1	150369205	1	17	否	4	2	4	2	4	2	4	3	1	5	2	4	3	3	2	4	2	4	3	2	4	2	4	4	3	3	3	3	2	4	2	4	2	4	3	3	3	3	2	2	2
李艳慧	22医学对口245	2	化学化工学院	1	18898126760	2	16	否	3	3	3	2	4	3	3	3	2	4	2	4	1	5	3	3	2	4	2	2	4	3	3	3	3	3	4	2	4	2	3	3	2	4	3	0	2	4	0	3	5
林志深	23新能源汽修232	1	机械工程学院	1	17337096948	1	17	否	2	4	2	4	2	4	2	2	2	4	2	4	3	3	2	4	4	2	2	4	2	4	2	4	4	2	4	2	4	2	4	2	3	3	3	3	4	3	4	3	4
杨启胜	21动画231	3	信息工程学院	1	18738987019	1	17	否	3	3	3	3	3	3	3	3	3	3	3	3	3	3	3	3	3	3	3	3	3	3	3	3	3	3	3	3	3	3	3	3	3	3	3	3	3	3	3	3	3
姜家宝	22实验技术233班	2	实验技术学院	1	18303897911	1	18	否	5	4	2	2	4	3	3	3	2	4	1	5	1	5	2	4	1	5	5	2	4	2	4	5	2	4	1	5	1	5	1	5	1	5	1	4	4	2	2	3	3
宋展颖	23幼教241	1	现代服务学院	1	18317381302	2	15	否	4	2	4	4	2	3	3	2	3	3	2	4	3	3	3	3	3	3	3	2	4	2	4	3	3	3	3	3	2	4	2	4	1	5	3	4	3	3	3	3	3
姚嘉乐	23新能源汽修232	1	机械工程学院	1	18317860059	1	15	是	4	3	3	2	4	3	3	3	4	2	2	4	3	3	4	2	3	3	2	3	3	3	3	3	3	3	3	3	3	3	4	2	2	4	3	3	3	4	3	3	4
马嘉涌	22汽修231	2	机械工程学院	1	15194626076	1	16	否	4	3	3	1	5	2	4	3	2	4	2	4	1	5	3	3	2	4	3	3	3	4	2	3	3	3	4	2	3	3	2	4	1	5	3	3	3	2	1	2	2
陈彤	21VR231	3	实验技术学院	1	15237079069	1	17	是	4	4	2	3	3	4	2	3	2	4	4	2	2	4	4	2	5	1	3	4	2	2	4	4	4	2	4	2	3	3	2	4	1	5	3	4	3	5	1	1	5
张津豪	21VR231	3	实验技术学院	1	18211662755	1	17	否	4	3	3	2	4	4	2	2	1	5	2	4	5	1	3	3	3	3	3	3	3	1	5	5	3	3	3	3	2	4	1	5	1	5	3	2	3	1	1	3	5
万宝仪	22实验技术233班	2	实验技术学院	1	15103782156	2	15	是	5	1	5	4	2	2	4	3	3	3	2	4	1	5	1	5	2	4	3	2	4	3	3	4	3	3	4	2	3	3	2	4	1	5	3	1	1	3	1	3	3
孙秦杰	21大众汽修231	3	机械工程学院	1	17340603536	1	17	否	3	3	3	2	4	2	4	3	2	4	2	4	1	5	1	5	1	5	3	3	3	3	3	2	3	3	3	3	1	5	2	4	1	5	1	1	1	2	1	1	1
务昱瀚	23新能源汽修232	1	机械工程学院	1	15194614388	1	15	否	1	1	5	1	5	3	3	3	1	5	1	5	4	2	1	5	3	3	3	1	5	2	4	1	3	3	4	2	1	5	1	5	5	1	3	1	2	2	1	1	3
李雨菲	22电商232	2	信息工程学院	1	16613898970	2	15	否	4	3	3	2	4	2	4	3	2	4	3	3	2	4	3	3	2	4	3	2	4	3	3	2	3	3	2	4	2	4	1	5	3	3	1	3	4	1	3	3	1
陈奥如	22实验技术233班	2	实验技术学院	1	13225408065	2	16	否	3	2	4	5	1	1	5	3	1	5	5	1	1	5	3	3	5	1	4	4	2	4	2	5	4	2	5	1	5	1	5	1	1	5	4	5	1	4	1	5	5
陈鹏振	22实验技术233班	2	实验技术学院	1	16696385173	1	18	否	1	2	4	1	5	2	4	4	1	5	1	5	4	2	1	5	1	5	4	2	4	1	5	5	2	4	1	5	3	3	1	5	1	5	1	2	1	1	3	2	3
常梦寒	23幼教241	1	现代服务学院	1	13837838461	2	15	否	3	2	4	2	4	3	3	3	1	5	1	5	1	5	1	5	4	2	3	1	5	4	2	4	3	3	3	3	4	2	1	5	1	5	1	1	1	1	1	1	1
宋昊奇	22汽修231	2	机械工程学院	1	17362908647	1	16	否	3	3	3	2	4	3	3	2	3	3	3	3	3	3	3	3	2	4	3	3	3	4	2	3	3	3	3	3	3	3	3	3	3	3	3	3	3	3	3	3	3
李振文	21VR231	3	实验技术学院	1	18821352134	1	17	是	3	3	3	5	1	2	4	3	4	2	2	4	3	3	3	3	3	3	2	5	1	2	4	4	3	3	3	3	4	2	2	4	4	2	3	3	3	2	4	3	3
朱浩镇	23新能源汽修232	1	机械工程学院	1	17637261004	1	15	否	2	4	2	3	3	1	5	5	5	1	1	5	1	5	1	5	2	4	5	3	3	3	3	5	5	1	2	4	1	5	1	5	2	4	2	1	1	5	3	1	5
马润青	22机电与机制类对口升学241	2	自动化学院	1	18595486382	1	16	否	3	3	3	2	4	1	5	3	1	5	2	4	1	5	4	2	2	4	2	4	2	2	4	2	2	4	1	5	1	5	1	5	1	5	2	4	1	1	4	4	1
张海娇	22实验技术233班	2	实验技术学院	1	17516503899	2	16	否	3	3	3	3	3	4	2	3	3	3	3	3	3	3	3	3	4	2	2	3	3	2	4	3	3	3	3	3	2	4	3	3	1	5	3	3	3	4	1	3	4
王竟龙	22化工工艺232	2	化学化工学院	1	18438628415	1	16	否	4	2	4	2	4	1	5	2	5	1	1	5	2	4	2	4	2	4	3	4	2	2	4	4	4	2	4	2	2	4	2	4	1	5	2	2	3	2	2	2	3
赵祥光	23新能源汽修232	1	机械工程学院	1	18736909585	1	15	否	5	5	1	3	3	1	5	5	5	1	1	5	1	5	5	1	5	1	5	1	5	1	5	5	5	1	1	5	1	5	1	5	1	5	1	5	5	5	1	1	1
杨新奥	23新能源汽修232	1	机械工程学院	1	13693787830	1	15	否	3	2	4	2	4	2	4	3	2	4	1	5	1	5	2	4	1	5	3	2	4	1	5	3	3	3	1	5	1	5	1	5	1	5	3	3	5	4	1	1	2
王宝杰	20化工工艺231	3	化学化工学院	1	13262131100	1	17	否	4	4	2	3	3	3	3	2	4	2	3	3	1	5	3	3	3	3	4	4	2	2	4	2	5	1	3	3	2	4	3	3	2	4	3	2	1	4	1	3	4
侯冬雨	23计算机对口243	1	信息工程学院	1	15093634216	1	15	否	3	3	3	2	4	1	5	4	3	3	4	2	5	1	3	3	4	2	3	4	2	3	3	2	4	2	4	2	4	2	3	3	1	5	1	3	4	4	1	2	3
赵逸轩	23新能源汽修232	1	机械工程学院	1	18595559792	1	18	否	3	2	4	2	4	1	5	2	4	2	1	5	2	4	4	2	4	2	2	4	2	2	4	2	3	3	3	3	3	3	1	5	1	5	1	1	1	2	1	2	5
王利亚	23幼教241	1	现代服务学院	1	18821377636	2	16	否	3	3	3	4	2	3	3	3	4	2	4	2	3	3	3	3	3	3	3	3	3	3	3	4	2	4	2	4	2	4	2	4	2	4	3	2	2	3	1	1	2
韩俊熙	23计算机对口243	1	信息工程学院	1	15890983701	1	16	是	4	2	4	2	4	2	4	3	2	4	3	3	3	3	3	3	1	5	1	3	3	4	2	3	4	2	2	4	4	2	4	2	1	5	2	4	5	4	4	3	4
贾事成	23新能源汽修232	1	机械工程学院	1	17383800775	1	16	否	3	3	3	3	3	1	5	3	4	2	1	5	1	5	3	3	1	5	4	3	3	3	3	2	3	3	3	3	2	4	2	4	3	3	3	4	3	2	3	2	3
张佳坤	22机电对口241	2	自动化学院	1	18738200359	1	16	否	4	2	4	2	4	2	4	3	1	5	3	3	2	4	2	4	4	2	3	2	4	2	4	3	4	2	4	2	2	4	2	4	1	5	3	1	1	4	1	4	1
周纪豪	22机电与机制类对口升学241	2	自动化学院	1	15136730356	1	18	否	4	4	2	4	2	4	2	4	3	3	3	3	1	5	3	3	3	3	3	3	3	3	3	4	3	3	3	3	3	3	3	3	1	5	2	4	2	4	1	1	1
庞献伟	22机电对口241	2	自动化学院	1	18004508454	1	17	否	3	4	2	2	4	2	4	4	3	3	2	4	2	4	2	4	3	3	3	3	3	2	4	2	3	3	2	4	3	3	1	5	3	3	3	2	3	2	3	2	2
周奥龙	23新能源汽修232	1	机械工程学院	1		1	15	否	3	5	1	2	4	3	3	4	4	2	1	5	1	5	4	2	4	2	3	5	1	3	3	3	4	2	2	4	2	4	3	3	3	3	2	3	5	3	1	4	4
王庆浩	22机电与机制类对口升学241	2	自动化学院	1	18837872702	1	17	否	3	3	3	3	3	3	3	3	3	3	3	3	2	4	2	4	2	4	3	3	3	3	3	3	3	3	3	3	3	3	3	3	1	5	3	3	3	3	3	3	3
马乐	23新能源汽修232	1	机械工程学院	1	17550598203	1	16	否	3	4	2	2	4	1	5	4	4	2	3	3	1	5	1	5	1	5	4	1	5	2	4	4	3	3	3	3	1	5	2	4	1	5	2	3	4	3	1	3	2
邢远鑫	22机电对口241	2	自动化学院	1	15194639393	1	16	否	3	4	2	3	3	3	3	2	2	4	1	5	1	5	4	2	3	3	3	4	2	2	4	3	3	3	2	4	4	2	2	4	1	5	2	3	3	2	4	3	3
王年续	22机电对口241	2	自动化学院	1	18503781142	1	16	否	2	2	4	3	3	4	2	5	1	5	2	4	5	1	1	5	2	4	3	2	4	4	2	2	2	4	1	5	2	4	1	5	1	5	1	1	2	3	1	2	5
姜红果	23幼教241	1	现代服务学院	1	18837863073	2	16	否	3	4	2	4	2	3	3	2	4	2	4	2	3	3	2	4	3	3	2	2	4	2	4	3	4	2	4	2	5	1	3	3	2	4	5	3	4	3	3	3	4
沈少阳	21无人机231	3	自动化学院	1	16638295969	1	17	否	4	4	2	3	3	2	4	3	5	1	3	3	2	4	3	3	4	2	3	3	3	2	4	1	3	3	3	3	3	3	3	3	4	2	3	2	3	1	2	2	3
胡崇阳	23新能源汽修232	1	机械工程学院	1	18864111346	1	15	否	3	4	2	2	4	3	3	4	2	4	1	5	4	2	2	4	2	4	3	3	3	2	4	3	2	4	2	4	3	3	2	4	2	4	3	3	2	3	1	2	2
王俊博	23新能源汽修232	1	机械工程学院	1	18864119816	1	16	否	4	4	2	2	4	3	3	4	2	4	2	4	3	3	2	4	4	2	2	3	3	5	1	4	4	2	4	2	5	1	3	3	2	4	3	4	4	2	1	1	3
刘畅	21动画231	3	信息工程学院	1		1	17	否	5	2	4	2	4	1	5	4	1	5	3	3	2	4	3	3	2	4	4	3	3	2	4	2	3	3	3	3	3	3	3	3	1	5	3	3	3	3	1	4	4
张忆尘	22机电与机制类对口升学241	2	自动化学院	1	13633909157	1	16	否	1	5	1	3	3	3	3	1	5	1	3	3	3	3	4	2	4	2	3	1	5	5	1	1	5	1	4	2	3	3	3	3	5	1	1	5	3	1	1	4	5
周思含	21动画231	3	信息工程学院	1	18837837613	1	16	否	3	4	2	3	3	3	3	3	2	4	2	4	3	3	2	4	3	3	3	3	3	3	3	3	3	3	3	3	3	3	2	4	3	3	2	2	3	3	3	3	3
孙齐帆	22化工工艺232	2	化学化工学院	2	15560120258	1	16	否	4	1	5	2	4	3	3	4	1	5	1	5	3	3	1	5	1	5	4	1	5	2	4	3	3	3	3	3	3	3	3	3	2	4	1	3	2	1	3	1	2
张振宝	21VR231	3	实验技术学院	1	18530578689	1	17	否	4	3	3	2	4	3	3	3	2	4	3	3	2	4	2	4	2	4	3	3	3	2	4	4	3	3	3	3	2	4	2	4	1	5	2	4	4	2	1	2	4
韩智博	23新能源汽修232	1	机械工程学院	1	19137108246	1	16	否	3	3	3	2	4	2	4	3	4	2	1	5	2	4	1	5	2	4	3	2	4	4	2	3	3	3	2	4	1	5	3	3	1	5	2	3	4	3	1	2	1
张桐瑜	23计算机对口243	1	信息工程学院	2	18237899575	1	15	否	4	1	5	2	4	1	5	5	2	4	2	4	2	4	1	5	1	5	3	4	2	3	3	4	4	2	3	3	2	4	1	5	1	5	2	2	1	4	2	4	3
张奕涵	23幼教241	1	现代服务学院	1		2	15	是	4	3	3	4	2		6	3	4	2	2	4	1	5	3	3	2	4	2	3	3	3	3	2	3	3	3	3	3	3	2	4	1	5	1	1	2	2	1	1	2
常鑫	22汽修231	2	机械工程学院	1	15993088672	1	17	否	5	1	5	1	5	3	3	4	1	5	2	4	2	4	3	3	2	4	4	2	4	2	4	4	2	4	2	4	1	5	4	2	1	5	1	4	2	4	1	4	1
张鑫宇	23计算机对口243	1	信息工程学院	1	15660562329	1	15	否	2	2	4	1	5	4	2	3	2	4	2	4	2	4	2	4	2	4	3	4	2	3	3	4	4	2	3	3	2	4	1	5	1	5	2	3	2	4	2	4	3
邢奥琦	23计算机对口243	1	信息工程学院	1	18864118308	1	15	否	3	3	3	4	2	4	2	2	3	3	3	3	3	3	4	2	4	2	3	4	2	4	2	3	4	2	4	2	4	2	4	2	2	4	3	3	4	3	2	2	4
李昕雨	22机电对口241	2	自动化学院	1	16637335579	1	16	否	4	3	3	2	4	4	2	2	4	2	3	3	4	2	3	3	2	4	4	3	3	3	3	2	3	3	3	3	2	4	2	4	3	3	5	4	3	5	1	4	3
张永立	22汽修231	2	机械工程学院	1	15194609363	1	17	否	3	3	3	3	3	2	4	2	4	2	2	4	2	4	3	3	1	5	4	2	4	3	3	3	2	4	3	3	3	3	2	4	1	5	1	3	3	2	1	1	2
贾世龙	22机电对口241	2	自动化学院	2	16627818035	1	15	否	4	2	4	2	4	2	4	3	2	4	3	3	2	4	2	4	2	4	4	2	4	2	4	3	1	5	3	3	2	4	2	4	2	4	3	3	3	1	1	1	2
许振豪	21VR231	3	实验技术学院	1	15890389168	1	17	否	4	4	2	2	4	2	4	3	1	5	4	2	5	1	4	2	3	3	3	4	2	3	3	3	1	5	3	3	2	4	3	3	1	5	3	4	5	3	2	3	3
裴一飞	22机电对口241	2	自动化学院	1	18937873779	1	17	否	3	3	3	5	1	4	2	3	5	1	3	3	1	5	3	3	5	1	3	5	1	1	5	2	4	2	4	2	5	1	3	3	4	2	4	3	1	1	1	1	5
梁家兴	22机电与机制类对口升学241	2	自动化学院	1	15090011715	1	16	否	4	3	3	4	2	3	3	2	4	2	2	4	3	3	2	4	2	4	3	4	2	4	2	4	2	4	2	4	4	2	3	3	2	4	3	4	4	3	2	4	4
秦志泽	22机电与机制类对口升学241	2	自动化学院	2	15038380685	1	16	否	3	3	3	3	3	2	4	2	4	2	4	2	3	3	3	3	4	2	4	4	2	4	2	3	3	3	4	2	4	2	2	4	1	5	5	3	3	5	1	4	3
索佳程	22电商232	2	信息工程学院	1		1	16	否	5	3	3	3	3	3	3	3	4	2	3	3	1	5	3	3	2	4	3	2	4	3	3	3	3	3	2	4	2	4	3	3	2	4	3	3	3	3	3	3	2
范暖欣	22实验技术233班	2	实验技术学院	2	15194637859	2	15	否	3	2	4	3	3	3	3	2	1	5	2	4	4	2	2	4	3	3	3	2	4	4	2	2	3	3	3	3	3	3	1	5	2	4	3	4	2	1	4	3	2
刘佳乐	22化工工艺232	2	化学化工学院	1	13017629929	1	17	否	4	3	3	3	3	1	5	3	4	2	2	4	2	4	1	5	1	5	2	3	3	3	3	4	2	4	2	4	2	4	2	4	1	5	2	2	2	2	2	2	3
张凯涵	22汽修231	2	机械工程学院	1	15938959412	1	17	否	3	1	5	2	4	3	3	3	1	5	3	3	2	4	3	3	2	4	3	2	4	1	5	5	4	2	4	2	3	3	3	3	2	4	3	3	4	2	1	3	4
韩依铭	21动画231	3	信息工程学院	1	15194648558	2	16	是	4	3	3	3	3	4	2	2	4	2	1	5	3	3	1	5	2	4	3	4	2	3	3	2	3	3	4	2	3	3	3	3	3	3	2	3	4	3	1	2	3
郑博	22汽修231	2	机械工程学院	1	15137822591	1	16	否	3	3	3	4	2	2	4	4	4	2	4	2	3	3	2	4	4	2	2	3	3	2	4	2	4	2	2	4	3	3	2	4	2	4	2	2	4	2	3	2	5
张永研	22机电对口241	2	自动化学院	1	15965663282	1	16	否	3	3	3	3	3	4	2	4	4	2	2	4	2	4	3	3	4	2	3	4	2	4	2	4	3	3	3	3	2	4	4	2	3	3	3	2	4	3	2	3	2
陈甜甜	23幼教241	1	现代服务学院	1	18903808746	2	19	否	3	4	2	4	2	3	3	4	4	2	3	3	1	5	3	3	3	3	3	4	2	2	4	3	3	3	3	3	2	4	2	4	1	5	2	3	2	3	1	3	2
郭杏茹	23幼教241	1	现代服务学院	1	16691572193	2	16	否	3	4	2	2	4	2	4	3	2	4	2	4	2	4	2	4	3	3	3	2	4	2	4	2	2	4	2	4	2	4	2	4	1	5	1	2	2	2	1	1	2
周芳宇	21动画231	3	信息工程学院	1	13807524091	2	17	否	3	4	2	5	1	3	3	3	4	2	2	4	3	3	3	3	3	3	4	4	2	3	3	2	2	4	3	3	4	2	2	4	3	3	3	1	4	1	4	2	3
程晓炜	21大众汽修231	3	机械工程学院	1	17630593796	1	18	否	4	3	3	5	1	2	4	3	5	1	3	3	2	4	2	4	1	5	3	2	4	1	5	4	3	3	3	3	3	3	1	5	1	5	3	3	3	3	1	4	2
侯晓壮	21VR231	3	实验技术学院	1	18253036325	1	16	否	5	4	2	4	2	3	3	4	4	2	4	2	3	3	2	4	2	4	3	4	2	3	3	4	3	3	4	2	4	2	3	3	4	2	4	4	3	3	2	4	3
吕贵阳	22机电与机制类对口升学241	2	自动化学院	1	18736998537	1	15	否	3	4	2	3	3	3	3	3	2	4	2	4	2	4	3	3	2	4	2	4	2	3	3	4	4	2	3	3	2	4	3	3	4	2	3	4	2	4	2	3	4
祁毅然	23新能源汽修232	1	机械工程学院	1	13419772631	1	16	否	4	4	2	2	4	2	4	4	4	2	2	4	1	5	2	4	2	4	4	2	4	2	4	4	2	4	3	3	2	4	3	3	1	5	2	3	1	2	1	3	4
于杨帅	22医学对口245	2	化学化工学院	2	15225470109	1	17	否	5	1	5	2	4	2	4	5	2	4	2	4	1	5	2	4	2	4	5	2	4	2	4	4	1	5	1	5	1	5	2	4	1	5	1	4	4	1	3	1	4
霍明月	22医学对口245	2	化学化工学院	2	18338430581	1	15	否	3	2	4	2	4	1	5	3	1	5	2	4	3	3	3	3	1	5	3	1	5	1	5	4	1	5	1	5	5	1	2	4	3	3	2	1	3	3	1	2	4
王钰栋	21华兰实验技术131	3	实验技术学院	1	15836088088	1	20	是	5	1	5	1	5	1	5	5	1	5	1	5	1	5	1	5	1	5	5	1	5	1	5	5	1	5	1	5	1	5	1	5	1	5	1	1	1	1	1	1	1
温成昆	23新能源汽修232	1	机械工程学院	1	15936014967	1	15	否	5	1	5	1	5	1	5	1	1	5	1	5	1	5	1	5	1	5	3	2	4	2	4	4	2	4	2	4	2	4	2	4	2	4	3	3	2	4	1	2	2
戚昌才	21大众汽修231	3	机械工程学院	1		1	17	否	3	4	2	3	3	3	3	3	3	3	3	3	2	4	3	3	1	5	3	2	4	2	4	4	4	2	2	4	2	4	3	3	3	3	3	4	2	2	1	4	3
陈如玉	20化工工艺231	3	化学化工学院	1	18568950896	2	18	是	2	4	2	4	2	3	3	2	2	4	2	4	4	2	4	2	4	2	2	4	2	3	3	2	2	4	3	3	4	2	4	2	1	5	4	1	1	3	3	1	3
桑晴晴	22实验技术233班	2	实验技术学院	2	19913782032	2	16	否	2	3	3	5	1	3	3	2	1	5	3	3	2	4	1	5	3	3	2	3	3	3	3	3	3	3	3	3	2	4	1	5	2	4	2	3	3	1	2	3	2
赵珂妍	21动画231	3	信息工程学院	1	18939507265	2	16	否	4	3	3	3	3	3	3	4	2	4	3	3	2	4	3	3	2	4	2	4	2	3	3	3	2	4	2	4	2	4	3	3	1	5	1	3	3	2	1	3	3
李炳坤	22化工工艺232	2	化学化工学院	1	18736907903	1	18	否	5	5	1	5	1	5	1	4	4	2	2	4	5	1	5	1	2	4	3	3	3	3	3	2	2	4	4	2	3	3	4	2	1	5	2	2	2	2	1	1	1
朱康	22实验技术233班	2	实验技术学院	1	18403784152	1	15	否	4	3	3	5	1	3	3	3	2	4	5	1	2	4	3	3	4	2	3	4	2	1	5	4	3	3	2	4	5	1	3	3	5	1	3	5	5	3	4	1	3
赵佳琪	23幼教241	1	现代服务学院	1	19233862795	2	15	否	3	3	3	2	4	3	3	3	4	2	3	3	4	2	2	4	3	3	3	4	2	3	3	2	2	4	4	2	2	4	3	3	1	5	3	3	3	4	4	4	3
张恒	22无人机231	2	自动化学院	1	13283780892	1	17	否	2	3	3	2	4	4	2	3	1	5	3	3	2	4	3	3	5	1	2	3	3	2	4	3	4	2	3	3	2	4	3	3	3	3	3	4	2	4	4	2	3
张珂	20化工工艺231	3	化学化工学院	1	17516532628	2	17	否	4	3	3	3	3	2	4	3	2	4	2	4	2	4	2	4	1	5	3	3	3	3	3	4	1	5	1	5	2	4	1	5	1	5	1	3	4	3	1	2	2
陈宇轩	23计算机对口243	1	信息工程学院	1	13343781267	1	16	否	2	2	4	1	5	5	1	5	2	4	3	3	4	2	5	1	3	3	4	3	3	4	2	5	4	2	2	4	1	5	3	3	4	2	3	4	5	5	2	3	4
姜俊涛	22实验技术233班	2	实验技术学院	1	15565956867	1	17	否	5	3	3	2	4	1	5	3	5	1	1	5	1	5	1	5	1	5	4	4	2	2	4	1	3	3	1	5	1	5	3	3	1	5	1	1	1	1	1	1	1
董莹巧	21动画231	3	信息工程学院	1	13262106913	2	17	否	3	2	4	1	5	3	3	3	2	4	2	4	2	4	3	3	2	4	3	2	4	2	4	3	3	3	2	4	3	3	1	5	1	5	3	3	3	4	2	3	3
王天啸	22汽修231	2	机械工程学院	1	15938984729	1	16	否	3	2	4	1	5	4	2	1	1	5	1	5	1	5	1	5	3	3	4	3	3	1	5	3	3	3	3	3	2	4	1	5	1	5	1	3	1	3	1	1	1
左倩倩	22医学对口245	2	化学化工学院	1	19840856821	2	16	否	4	1	5	1	5	2	4	3	1	5	2	4	3	3	3	3	1	5	4	2	4	1	5	2	2	4	2	4	3	3	1	5	1	5	3	1	2	2	1	1	1
陈昊	21动画231	3	信息工程学院	1	16613892850	1	17	否	5	2	4	2	4	2	4	2	2	4	2	4	2	4	2	4	2	4	4	4	2	2	4	4	4	2	4	2	2	4	2	4	2	4	1	4	1	4	1	4	4
张佳辉	21动画231	3	信息工程学院	1	15993816525	1	21	否	4	5	1	4	2	5	1	4	2	4	2	4	2	4	1	5	1	5	4	1	5	1	5	4	1	5	1	5	1	5	1	5	1	5	1	1	1	2	5	1	1
杨小帅	21VR231	3	实验技术学院	1	15037833938	1	16	否	4	3	3	2	4	4	2	4	2	4	3	3	2	4	2	4	2	4	3	2	4	2	4	4	3	3	4	2	2	4	2	4	1	5	2	2	2	4	1	3	2
田文静	22实验技术233班	2	实验技术学院	1	15090165517	2	17	否	3	4	2	3	3	3	3	2	4	2	2	4	3	3	3	3	2	4	2	3	3	3	3	4	3	3	4	2	2	4	2	4	2	4	1	1	3	4	3	4	3
赵婷婷	21动画231	3	信息工程学院	1	15737316806	2	17	否	3	2	4	2	4	3	3	3	2	4	2	4	2	4	2	4	3	3	3	2	4	2	4	3	3	3	2	4	2	4	1	5	2	4	3	3	2	4	1	3	2
王义博	22机电对口241	2	自动化学院	2	15937303871	1	16	否	4	2	4	2	4	2	4	3	1	5	2	4	2	4	2	4	2	4	2	2	4	2	4	4	4	2	4	2	1	5	2	4	2	4	3	4	2	4	1	2	4
张家辉	23新能源汽修232	1	机械工程学院	1	13839970825	1	16	否	3	4	2	1	5	1	5	4	2	4	1	5	1	5	3	3	1	5	4	3	3	4	2	3	1	5	1	5	3	3	1	5	1	5	1	1	1	3	1	3	1
王昕阳	22汽修231	2	机械工程学院	1	16692289060	1	16	是	4	2	4	2	4	2	4	2	1	5	2	4	1	5	1	5	1	5	3	4	2	2	4	3	1	5	2	4	3	3	2	4	1	5	3	3	1	3	3	2	2
郭益翔	23新能源汽修232	1	机械工程学院	1	18749342523	1	15	否	4	2	4	2	4	2	4	3	2	4	1	5	2	4	3	3	1	5	3	2	4	2	4	4	2	4	2	4	1	5	2	4	2	4	2	3	2	2	1	4	4
李芯蕊	20化工工艺231	3	化学化工学院	1	18434599603	2	17	否	4	1	5	1	5	2	4	5	1	5	1	5	1	5	3	3	2	4	1	2	4	1	5	4	3	3	2	4	3	3	1	5	1	5	2	3	2	3	2	2	4
张珊珊	22电商232	2	信息工程学院	1	18736968031	2	16	否	3	3	3	4	2	3	3	3	2	4	3	3	3	3	3	3	3	3	3	3	3	2	4	3	3	3	3	3	3	3	3	3	1	5	3	3	3	3	3	4	4
陶绍杰	23新能源汽修232	1	机械工程学院	1	18836828755	1	15	是	2	2	4	2	4	1	5	3	1	5	2	4	2	4	1	5	3	3	3	2	4	3	3	2	3	3	3	3	2	4	1	5	1	5	3	3	4	2	3	3	1
马梦瑶	22实验技术233班	2	实验技术学院	1	15738093212	2	18	否	3	3	3	4	2	3	3	3	4	2	2	4	1	5	3	3	2	4	2	3	3	2	4	4	3	3	3	3	3	3	3	3	1	5	4	3	2	4	1	3	4
周宇航	21大众汽修231	3	机械工程学院	1	15238026125	1	18	否	4	4	2	4	2	3	3	4	4	2	4	2	3	3	5	1	3	3	4	5	1	3	3	3	4	2	5	1	3	3	4	2	5	1	4	3	2	4	3	5	3
张奥	23计算机对口243	1	信息工程学院	2	17737244476	1	15	否	3	2	4	1	5	5	1	4	2	4	3	3	3	3	3	3	3	3	3	2	4	2	4	3	3	3	3	3	3	3	2	4	1	5	3	3	3	4	1	4	4
李兆涵	21大众汽修231	3	机械工程学院	1		1	17	否	4	4	2	4	2	2	4	2	4	2	4	2	4	2	4	2	4	2	3	4	2	4	2	4	3	3	4	2	4	2	4	2	3	3	3	4	3	1	3	4	1
崔子涵	22汽修231	2	机械工程学院	1	18211652384	1	16	否	1	1	5	3	3	4	2	1	1	5	1	5	2	4	2	4	4	2	3	3	3	4	2	2	2	4	1	5	4	2	2	4	1	5	4	2	5	1	4	1	1
赵薇薇	23幼教241	1	现代服务学院	1	15896808265	2	16	否	3	2	4	2	4	1	5	2	3	3	1	5	2	4	1	5	1	5	2	3	3	2	4	1	2	4	2	4	1	5	2	4	2	4	3	2	2	3	1	3	1
杨欣月	23计算机对口243	1	信息工程学院	1	15055766342	2	15	否	4	3	3	4	2	3	3	4	3	3	1	5	3	3	3	3	3	3	4	3	3	3	3	3	3	3	4	2	2	4	2	4	2	4	1	3	3	3	3	3	4
王伊诺	22电商232	2	信息工程学院	1	18739298988	2	16	否	4	2	4	2	4	1	5	5	1	5	3	3	4	2	5	1	3	3	4	4	2	1	5	5	1	5	1	5	1	5	3	3	2	4	4	3	3	5	1	4	2
朱俊涵	23计算机对口243	1	信息工程学院	1	15560176850	2	15	否	2	4	2	1	5	5	1	5	4	2	4	2	1	5	4	2	2	4	4	1	5	1	5	2	4	2	2	4	4	2	1	5	1	5	4	3	2	2	1	4	4
吕本昊	20化工工艺231	3	化学化工学院	1	15903934440	1	19	否	4	2	4	2	4	3	3	3	4	2	3	3	1	5	4	2	2	4	3	1	5	2	4	2	3	3	2	4	4	2	1	5	2	4	4	3	4	1	2	4	2
郝玉鹏	22电商232	2	信息工程学院	1	15537242567	1	18	否	4	4	2	4	2	4	2	4	2	4	4	2	4	2	4	2	2	4	3	4	2	2	4	4	4	2	4	2	2	4	3	3	2	4	4	3	2	1	3	4	3
陈帆	21大众汽修231	3	机械工程学院	1		1	17	否	3	2	4	2	4	2	4	3	1	5	2	4	2	4	3	3	2	4	3	1	5	1	5	3	1	5	4	2	2	4	3	3	1	5	1	1	3	4	1	3	2
程佳琪	22机电与机制类对口升学241	2	自动化学院	1	18937320906	1	16	否	3	4	2	2	4	3	3	3	4	2	3	3	2	4	4	2	4	2	2	4	2	4	2	3	4	2	2	4	3	3	4	2	4	2	4	2	3	4	4	4	4
张志豪	21大众汽修231	3	实验技术学院	1	17884910188	1	18	否	4	3	3	4	2	2	4	3	4	2	1	5	4	2	3	3	1	5	4	1	5	1	5	5	1	5	3	3	1	5	1	5	1	5	2	1	1	3	1	2	4
樊灿东	21大众汽修231	3	机械工程学院	1	13723254677	1	16	否	3	3	3	3	3	2	4	3	2	4	3	3	2	4	2	4	2	4	3	2	4	2	4	2	2	4	2	4	2	4	2	4	1	5	3	3	2	3	1	2	3
陈思衡	23新能源汽修232	1	机械工程学院	1	15037803618	1	15	否	4	3	3	2	4	3	3	3	2	4	3	3	2	4	3	3	3	3	3	2	4	2	4	5	3	3	3	3	1	5	3	3	1	5	3	3	3	3	2	3	4
刘字含	23幼教241	1	现代服务学院	1	18568653061	2	17	是	3	2	4	4	2	2	4	3	3	3	2	4	3	3	4	2	3	3	3	2	4	4	2	2	4	2	2	4	3	3	2	4	3	3	2	3	4	3	4	5	3
郝梦洁	22电商232	2	信息工程学院	1	13623938327	2	15	否	2	4	2	4	2	1	5	1	2	4	3	3	4	2	4	2	4	2	3	2	4	1	5	5	5	1	3	3	2	4	1	5	1	5	3	2	3	1	1	1	5
崔潇月	22幼教对口244	2	现代服务学院	1	18749843172	2	16	否	3	4	2	4	2	4	2	3	2	4	4	2	4	2	3	3	3	3	3	4	2	4	2	3	4	2	4	2	4	2	3	3	1	5	3	3	4	3	1	4	4
韦宏运	23新能源汽修232	1	机械工程学院	1	18864119819	1	16		6	2	4	2	4	3	3	2	1	5	1	5	4	2	1	5	2	4	2	4	2	4	2	3	3	3	4	2	2	4	1	5	1	5	4	1	3	1	1	4	1
逯世杰	22汽修231	2	机械工程学院	1	13402239960	1	16	否	3	3	3	3	3	2	4	3	4	2	2	4	3	3	2	4	1	5	3	4	2	3	3	4	3	3	3	3	3	3	2	4	2	4	2	3	1	3	3	3	2
冯筠涵	21动画231	3	信息工程学院	1	18437872988	2	17	是	4	2	4	3	3	2	4	3	2	4	3	3	2	4	2	4	1	5	3	3	3	2	4	2	3	3	2	4	3	3	3	3	2	4	1	3	3	3	4	1	3
侯旭	23新能源汽修232	1	机械工程学院	1	19837895705	1	15	否	1	3	3	2	4	4	2	3	2	4	4	2	4	2	4	2	4	2	3	2	4	2	4	3	1	5	2	4	4	2	3	3	2	4	2	4	4	5	2	3	2
绍元昊	21大众汽修231	3	机械工程学院	1	13461365021	1	17	否	3	2	4	3	3	4	2	4	3	3	2	4	1	5	4	2	4	2	4	4	2	3	3	4	3	3	3	3	2	4	2	4	2	4	2	5	5	5	3	4	4
冯毫	21VR231	3	实验技术学院	1	18560652185	1	21	否	5	2	4	2	4	2	4	3	2	4	3	3	2	4	1	5	1	5	3	4	2	2	4	2	4	2	1	5	4	2	3	3	1	5	3	1	1	4	1	1	1
刘瑞丹	23幼教241	1	现代服务学院	1	15670781895	2	16	否	4	1	5	1	5	1	5	4	1	5	1	5	2	4	1	5	1	5	3	1	5	1	5	5	1	5	3	3	4	2	1	5	1	5	1	1	1	1	1	1	1
李璐菡	23幼教241	1	现代服务学院	1	15264042185	2	15	否	3	3	3	2	4	3	3	3	2	4	2	4	2	4	2	4	2	4	2	4	2	2	4	4	3	3	2	4	4	2	2	4	1	5	3	1	3	3	1	2	4
王旭东	21大众汽修231	3	机械工程学院	1	18317817769	1	17	否	3	2	4	2	4	3	3	3	4	2	3	3	3	3	3	3	4	2	3	3	3	3	3	4	3	3	4	2	3	3	2	4	2	4	3	3	3	4	2	4	4
冯玉玺	22机电与机制类对口升学241	2	自动化学院	1	18595540728	1	18	否	5	5	1	5	1	2	4	3	1	5	5	1	4	2	2	4	1	5	3	4	2	5	1	1	1	5	4	2	1	5	1	5	1	5	3	3	1	1	1	2	1
赵天守	23计算机对口243	1	信息工程学院	1	13639632197	1	16	否	2	2	4	2	4	2	4	3	2	4	2	4	2	4	2	4	2	4	3	2	4	2	4	4	2	4	2	4	2	4	2	4	2	4	2	2	2	3	2	2	2
吴江豪	22春电商231	2	信息工程学院	1	17839196307	1	16	否	5	2	4	4	2	2	4	4	2	4	2	4	2	4	2	4	2	4	3	3	3	2	4	4	4	2	2	4	2	4	2	4	2	4	3	5	5	1	1	1	5
范甲衔	23计算机对口243	1	信息工程学院	1	18703736966	1	16	否	4	1	5	1	5	3	3	3	1	5	1	5	1	5	1	5	1	5	1	2	4	1	5	1	1	5	3	3	1	5	1	5	2	4	1	3	1	1	1	1	1
冯泽杰	22机电与机制类对口升学241	2	自动化学院	1	15083091571	1	16	否	3	4	2	2	4	4	2	3	1	5	1	5	2	4	2	4	1	5	3	4	2	2	4	3	4	2	2	4	1	5	1	5	3	3	2	2	2	4	1	4	4
刘娅楠	22实验技术233班	2	实验技术学院	1	13455455137	2	16	否	3	2	4	1	5	3	3	5	3	3	2	4	3	3	2	4	2	4	3	3	3	2	4	4	3	3	4	2	4	2	3	3	1	5	3	4	3	2	2	4	4
成毅恒	20化工工艺231	3	化学化工学院	1	18338980978	1	18	否	4	2	4	2	4	2	4	4	2	4	2	4	2	4	2	4	2	4	4	2	4	1	5	4	3	3	1	5	2	4	2	4	1	5	2	1	3	4	2	4	2
潘欣桃	23幼教241	1	现代服务学院	城市	18530128920	2	15	否	3	3	3	3	3	2	4	3	5	1	3	3	3	3	3	3	3	3	3	3	3	3	3	3	3	3	3	3	1	5	1	5	1	5	3	5	4	3	4	4	4
张莎莎	22实验技术233班	2	实验技术学院	1	19137963953	2	16	否	2	4	2	4	2	4	2	3	2	4	2	4	2	4	4	2	4	2	3	2	4	3	3	4	3	3	4	2	2	4	2	4	1	5	2	3	3	3	2	4	4
魏亚帅	22汽修231	2	机械工程学院	1	15936277223	1	17	否	4	2	4	2	4	1	5	3	1	5	1	5	1	5	1	5	1	5	3	1	5	2	4	4	3	3	2	4	1	5	3	3	1	5	1	3	2	2	1	1	1
何博源	21动画231	3	信息工程学院	1	15037831586	1	17	否	4	3	3	2	4	3	3	4	2	4	3	3	2	4	4	2	2	4	3	2	4	2	4	4	2	4	4	2	2	4	2	4	2	4	1	3	3	2	1	3	2
何昊阳	21动画231	3	信息工程学院	1	18568263025	1	17	否	5	5	1	5	1	1	5	1	5	1	5	1	1	5	1	5	1	5	1	5	1	1	5	5	5	1	1	5	5	1	1	5	1	5	1	1	1	1	1	1	1
王太功	23幼教241	1	现代服务学院	1	18338927674	1	16	否	5	5	1	1	5	3	3	4	3	3	2	4	3	3	3	3	2	4	4	2	4	2	4	4	3	3	2	4	2	4	2	4	2	4	3	4	3	4	2	4	2
闫雨晖	23幼教241	1	现代服务学院	1	17837871883	2	16	否	5	2	4	3	3	1	5	3	5	1	1	5	1	5	1	5	1	5	5	1	5	2	4	2	4	2	4	2	4	2	2	4	1	5	1	3	1	2	1	4	4
陆奥文	23新能源汽修232	1	机械工程学院	1	18898134371	1	16	否	4	4	2	3	3	2	4	2	5	1	1	5	2	4	3	3	3	3	2	4	2	4	2	4	3	3	3	3	4	2	4	2	1	5	3	3	1	3	4	3	3
李明顺	22汽修231	2	机械工程学院	1	13849148713	1	17	否	3	3	3	1	5	1	5	3	1	5	3	3	2	4	3	3	3	3	3	2	4	3	3	3	2	4	2	4	2	4	2	4	3	3	4	1	2	2	1	3	4
陈怡聪	23幼教241	1	现代服务学院	1	18338010381	2	15	否	3	2	4	2	4	2	4	3	3	3	3	3	2	4	3	3	2	4	2	3	3	3	3	3	2	4	4	2	4	2	2	4	2	4	4	3	3	4	1	3	4
韩阳	22实验技术233班	2	实验技术学院	1	18837283582	1	17	否	5	1	5	2	4	4	2	3	4	2	2	4	2	4	1	5	1	5	3	3	3	3	3	4	4	2	3	3	3	3	2	4	1	5	2	2	3	2	1	4	2
王文超	21大众汽修231	3	机械工程学院	1	13460624745	1	16	否	3	2	4	3	3	3	3	2	3	3	2	4	4	2	4	2	2	4	3	3	3	3	3	3	2	4	3	3	2	4	1	5	1	5	2	3	3	3	1	2	3
彭静怡	22电商232	2	信息工程学院	1	13253025587	2	17	否	2	4	2	1	5	2	4	3	1	5	3	3	1	5	2	4	1	5	3	1	5	4	2	1	2	4	1	5	1	5	2	4	1	5	1	1	1	1	2	2	2
苗耀	22电商232	2	信息工程学院	2	18037203832	1	17	否	3	4	2	3	3	3	3	3	2	4	3	3	3	3	4	2	3	3	3	3	3	4	2	3	2	4	5	1	5	1	3	3	2	4	3	4	3	3	3	3	4
张珍珍	21动画231	3	信息工程学院	1	17839218935	2	17	否	3	3	3	4	2	2	4	2	2	4	5	1	2	4	3	3	3	3	3	2	4	3	3	3	3	3	2	4	3	3	2	4	1	5	1	3	3	4	3	4	4
王红权	22春电商231	2	信息工程学院	1	17520497813	1	17	否	3	4	2	4	2	3	3	3	1	5	1	5	1	5	1	5	1	5	4	4	2	4	2	3	3	3	2	4	2	4	1	5	1	5	1	1	1	3	1	3	3
周开心	22电商232	2	信息工程学院	1	19837253655	1	16	否	4	1	5	1	5	2	4	2	2	4	3	3	2	4	4	2	3	3	4	4	2	4	2	5	4	2	3	3	3	3	2	4	1	5	2	4	3	5	2	4	4
李顺康	22汽修231	2	机械工程学院	1	13598735518	1	17	否	5	3	3	2	4	3	3	3	4	2	1	5	3	3	2	4	2	4	3	2	4	2	4	3	3	3	3	3	4	2	2	4	3	3	2	3	1	4	1	2	3
翟永宽	21大众汽修231	3	机械工程学院	1	18530316050	1	15	否	4	3	3	3	3	3	3	5	2	4	1	5	3	3	2	4	2	4	3	2	4	3	3	3	4	2	3	3	3	3	1	5	2	4	4	5	3	1	3	3	1
韩学举	22医学对口245	2	化学化工学院	1	15225472559	1	17	否	4	2	4	2	4	2	4	5	1	5	1	5	2	4	2	4	2	4	3	2	4	2	4	4	2	4	2	4	2	4	2	4	2	4	1	5	4	4	5	4	5
尹鹏科	22机电与机制类对口升学241	2	自动化学院	1	18264038661	1	16	否	3	3	3	2	4	3	3	2	3	3	3	3	2	4	1	5	2	4	3	4	2	3	3	4	3	3	4	2	3	3	3	3	2	4	3	3	2	4	2	3	4
杨艳慧	23幼教241	1	现代服务学院	1	19236041774	2	15	否	4	2	4	2	4	1	5	3	1	5	3	3	1	5	2	4	3	3	3	1	5	1	5	3	1	5	3	3	1	5	1	5	1	5	3	1	1	4	1	1	1
刘明非	22机电对口241	2	自动化学院	1	15537894578	1	16	是	5	2	4	3	3	3	3	3	2	4	3	3	2	4	2	4	2	4	3	4	2	2	4	3	4	2	3	3	2	4	1	5	1	5	3	2	4	3	1	5	4
季浩然	22汽修231	2	机械工程学院	1	19839717013	1	17	否	5	4	2	2	4	2	4	4	1	5	1	5	2	4	2	4	1	5	4	2	4	2	4	5	2	4	2	4	1	5	3	3	1	5	3	4	2	3	2	3	2
靳晨	22机电对口241	2	自动化学院	1	17837848648	1	16	否	4	4	2	2	4	3	3	4	2	4	2	4	2	4	3	3	4	2	4	4	2	3	3	3	2	4	2	4	1	5	3	3	1	5	3	4	3	5	1	2	3
朱鹏坤	23计算机对口243	1	信息工程学院	1	18864112241	1	16	否	3	4	2	4	2	4	2	3	1	5	3	3	3	3	4	2	4	2	1	2	4	5	1	1	4	2	3	3	2	4	2	4	2	4	3	2	3	2	3	3	4
成祥	22汽修231	2	机械工程学院	1	15137281362	1	15	否	4	5	1	3	3	1	5	4	2	4	2	4	1	5	1	5	1	5	4	2	4	3	3	4	2	4	3	3	2	4	2	4	1	5	2	3	2	4	1	3	2
韩博岩	22医学对口245	2	化学化工学院	1	13949624222	2	16	否	4	3	3	2	4	1	5	3	2	4	2	4	1	5	3	3	2	4	3	4	2	3	3	4	4	2	2	4	1	5	1	5	2	4	2	3	2	4	1	4	3
赵成璐	21动画231	3	信息工程学院	1	15376179921	1	16	否	5	2	4	2	4	2	4	4	2	4	2	4	2	4	2	4	2	4	4	2	4	2	4	5	4	2	1	5	2	4	2	4	1	5	3	4	4	2	1	4	4
杨朝阳	22电商232	2	信息工程学院	1	18836819807	1	16	否	4	3	3	3	3	4	2	4	3	3	3	3	4	2	3	3	2	4	3	2	4	3	3	3	2	4	3	3	4	2	2	4	2	4	4	4	2	3	1	3	3
李朋鑫	22电商232	2	信息工程学院	1	13262153729	1	15	否	4	2	4	2	4	3	3	4	1	5	2	4	3	3	2	4	4	2	3	4	2	3	3	5	4	2	4	2	2	4	4	2	1	5	2	4	2	1	1	2	4
刘梦涵	22工艺133	2	化学化工学院	1	17525734680	2	19	否	3	3	3	3	3	2	4	3	4	2	3	3	2	4	2	4	2	4	3	2	4	2	4	4	2	4	3	3	2	4	2	4	1	5	3	3	3	3	1	3	3
郁佳欢	22机电对口241	2	自动化学院	1	19337202853	1	17		4	4	2	2	4	1	5	3	5	1	2	4	4	2	3	3	2	4	3	4	2	4	2	3	2	4	3	3	2	4	2	4	2	4	2	3	2	3	1	3	4
王子来	23幼教241	1	现代服务学院	1	13183113397	2	16	否	3	4	2	4	2	2	4	2	3	3	4	2	4	2	4	2	5	1	2	4	2	4	2	4	4	2	4	2	5	1	4	2	4	2	5	2	1	1	1	3	3
陈羿璋	23计算机对口243	1	信息工程学院	1	13771334680	1	16	否	4	1	5	1	5	2	4	4	2	4	2	4	4	2	2	4	4	2	3	2	4	2	4	5	2	4	3	3	3	3	3	3	3	3	2	4	1	4	3	3	5
罗新森	22机电对口241	2	自动化学院	1	15237810069	1	16	否	4	3	3	3	3	3	3	3	4	2	3	3	2	4	4	2	3	3	3	3	3	2	4	3	3	3	2	4	2	4	3	3	1	5	3	3	3	3	2	4	4
李佳欣	23幼教241	1	现代服务学院	2	19037087062	2	16	否	4	4	2	3	3	1	5	3	5	1	1	5	1	5	1	5	1	5	3	1	5	3	3	1	1	5	1	5	1	5	1	5	1	5	1	1	1	4	1	1	1
娄元朝	21大众汽修231	3	机械工程学院	1	13781907665	1	18	否	3	4	2	4	2	3	3	2	2	4	2	4	2	4	2	4	3	3	2	2	4	3	3	4	3	3	3	3	2	4	2	4	2	4	3	3	2	3	1	3	4
杨智涵	22汽修231	2	机械工程学院	1	15136177054	1	15	是	3	2	4	1	5	1	5	3	1	5	2	4	2	4	1	5	1	5	3	1	5	1	5	3	4	2	4	2	2	4	3	3	1	5	3	4	1	2	1	4	3
王少华	20化工工艺231	3	化学化工学院	1	19937998909	1	17	否	3	2	4	2	4	3	3	4	2	4	1	5	1	5	1	5	1	5	3	2	4	1	5	5	2	4	3	3	1	5	2	4	1	5	1	2	3	3	1	2	1
周煜博	22电商232	2	信息工程学院	1	17752533677	1	16	否	3	4	2	3	3	3	3	2	4	2	3	3	4	2	4	2	4	2	3	4	2	3	3	3	5	1	4	2	4	2	4	2	3	3	2	2	4	2	3	3	4
王浩	23新能源汽修232	1	机械工程学院	1	16650079618	1	15	否	4	3	3	2	4	3	3	3	1	5	1	5	3	3	3	3	2	4	3	2	4	2	4	1	3	3	3	3	3	3	3	3	1	5	5	4	3	1	1	2	3
王佳豪	23计算机对口243	1	信息工程学院	1	18864114322	1	15	否	1	4	2	3	3	3	3	2	4	2	4	2	3	3	4	2	2	4	3	4	2	3	3	3	4	2	2	4	4	2	3	3	3	3	2	3	2	3	4	3	3
王文豪	21广告231	3	自动化学院	1	13839956532	1	17	否	5	4	2	3	3	1	5	4	3	3	1	5	1	5	4	2	1	5	4	1	5	2	4	4	3	3	1	5	1	5	1	5	1	5	1	1	1	1	1	3	3
高策	21大众汽修231	3	机械工程学院	1		1	16	否	5	4	2	1	5	2	4	4	1	5	2	4	2	4	2	4	2	4	4	3	3	3	3	4	4	2	4	2	2	4	2	4	1	5	1	3	2	4	1	4	3
张智昌	22春电商231	2	信息工程学院	1	15937821840	1	17	否	5	3	3	3	3	3	3	5	5	1	5	1	1	5	3	3	1	5	3	1	5	1	5	3	1	5	1	5	1	5	3	3	3	3	1	3	3	3	1	3	3
来家旭	21VR231	3	实验技术学院	1	15083082275	1	18	否	3	3	3	3	3	3	3	3	3	3	3	3	3	3	3	3	3	3	3	3	3	3	3	3	3	3	3	3	3	3	3	3	3	3	3	3	4	3	1	1	3
张栩硕	22机电对口241	2	自动化学院	1	15225459126	1	16	否	3	4	2	4	2	4	2	3	4	2	3	3	4	2	4	2	4	2	3	3	3	3	3	3	4	2	3	3	4	2	3	3	2	4	3	4	2	3	1	2	4
赵恒阳	22春电商231	2	信息工程学院	1	16500338333	1	17	否	4	2	4	1	5	2	4	4	5	1	3	3	2	4	1	5	1	5	5	2	4	2	4	5	3	3	3	3	2	4	3	3	1	5	1	5	4	3	3	3	4
魏鑫柯	22机电对口241	2	自动化学院	1	13673785107	1	16	否	3	3	3	4	2	2	4	2	3	3	3	3	1	5	5	1	4	2	2	5	1	3	3	5	4	2	4	2	4	2	4	2	1	5	4	4	5	3	1	3	5
王浩宇	20化工工艺231	3	化学化工学院	1	18837329733	1	18	否	4	2	4	2	4	1	5	3	2	4	2	4	2	4	3	3	2	4	3	2	4	2	4	4	2	4	2	4	1	5	1	5	1	5	2	4	2	3	1	3	2
魏宇轩	22机电与机制类对口升学241	2	自动化学院	2	13253037956	1	16	否	3	2	4	2	4	2	4	3	1	5	2	4	2	4	1	5	1	5	3	2	4	2	4	4	3	3	2	4	1	5	2	4	2	4	2	2	3	3	1	2	1
张振贺	22机电对口241	2	自动化学院	1	13153696729	1	16	否	4	2	4	2	4	3	3	3	2	4	1	5	1	5	2	4	2	4	3	1	5	2	4	2	1	5	2	4	1	5	2	4	1	5	1	3	2	4	1	2	3
邰秋荣	23幼教241	1	现代服务学院	1		2	15	是	5	1	5	2	4	1	5	5	2	4	1	5	2	4	1	5	2	4	5	1	5	1	5	5	1	5	3	3	1	5	2	4	1	5	2	1	1	4	2	1	1
庞九悦	22机电与机制类对口升学241	2	自动化学院	1	17837803642	1	16	否	4	2	4	2	4	2	4	4	2	4	2	4	2	4	2	4	2	4	4	2	4	2	4	2	4	2	4	2	4	2	4	2	2	4	4	4	1	2	1	1	4
郭令伟	22汽修231	2	机械工程学院	1	15315401384	1	18	否	5	4	2	1	5	1	5	5	1	5	1	5	1	5	1	5	1	5	5	1	5	1	5	5	1	5	1	5	1	5	5	1	1	5	1	1	1	1	1	1	1
黄芝馨	23幼教241	1	现代服务学院	1	15090561593	2	15	否	5	3	3	3	3	2	4	3	4	2	2	4	2	4	2	4	2	4	3	3	3	3	3	3	1	5	3	3	4	2	2	4	1	5	4	3	4	4	1	4	3
徐诺	21VR231	3	实验技术学院	1	17337821620	1	16	是	4	4	2	3	3	4	2	3	2	4	4	2	2	4	4	2	5	1	3	4	2	2	4	4	4	2	4	2	3	3	2	4	1	5	3	4	3	1	2	1	5
常伊洁	22医学对口245	2	化学化工学院	1	15138951267	2	16	否	4	2	4	1	5	1	5	3	2	4	1	5	1	5	1	5	1	5	3	1	5	1	5	4	1	5	2	4	2	4	1	5	1	5	3	1	4	2	1	1	1
陈新欢	22化工工艺232	2	化学化工学院	1	13937036603	1	17	否	4	4	2	2	4	2	4	2	4	2	2	4	2	4	2	4	2	4	2	2	4	2	4	4	4	2	4	2	4	2	2	4	2	4	1	1	1	1	1	5	1
邵春媛	23计算机对口243	1	信息工程学院	1	18838323274	2	17	否	4	2	4	2	4	3	3	3	4	2	3	3	2	4	2	4	2	4	2	4	2	2	4	2	2	4	3	3	3	3	2	4	1	5	3	3	3	2	1	4	4
李雨莲	23幼教241	1	现代服务学院	1	18637839806	2	17	否	4	3	3	3	3	1	5	4	2	4	1	5	2	4	2	4	2	4	3	3	3	2	4	4	1	5	4	2	4	2	2	4	1	5	2	1	4	3	2	2	4
郝尚彪	22汽修231	2	机械工程学院	1	19513182503	1	16	否	4	4	2	2	4	3	3	3	1	5	2	4	1	5	2	4	3	3	2	1	5	1	5	2	4	2	3	3	1	5	1	5	1	5	2	1	4	3	1	1	5
罗宇航	23计算机对口243	1	信息工程学院	1	13303786455	1	16	否	4	3	3	2	4	2	4	4	3	3	2	4	3	3	3	3	4	2	4	2	4	2	4	4	3	3	2	4	3	3	2	4	3	3	3	4	4	3	2	2	3
刘乐	22医学对口245	2	化学化工学院	1	17719204529	2	16	否	4	1	5	2	4	2	4	3	2	4	2	4	2	4	1	5	2	4	3	2	4	1	5	3	1	5	1	5	1	5	1	5	1	5	2	1	1	1	1	2	1
朱亚男	20化工工艺231	3	化学化工学院	1	18339535268	2	17	否	4	2	4	2	4	2	4	3	1	5	5	1	3	3	5	1	2	4	3	1	5	2	4	4	3	3	3	3	4	2	2	4	1	5	5	3	2	3	2	3	4
祝栩博	23新能源汽修232	1	机械工程学院	1	19139143896	1	15	否	6	3	3	2	4	2	4	3	4	2	3	3	2	4	4	2	3	3	3	3	3	2	4	3	4	2	4	2	2	4	3	3	1	5	3	4	2	4	1	4	4
马子豪	23新能源汽修232	1	机械工程学院	1	17837273835	1	15	否	4	5	1	3	3	3	3	4	5	1	5	1	5	1	4	2	4	2	3	4	2	3	3	4	4	2	4	2	3	3	3	3	1	5	5	3	4	3	3	4	5
王丽华	22实验技术233班	2	实验技术学院	1	15039003557	2	17	否	3	4	2	1	5	2	4	4	1	5	4	2	1	5	2	4	3	3	4	2	4	2	4	4	1	5	2	4	1	5	1	5	4	2	5	1	1	5	4	1	2
李梦瑶	23幼教241	1	现代服务学院	1	18937859712	2	15	否	2	2	4	3	3	1	5	3	2	4	3	3	4	2	1	5	3	3	3	4	2	2	4	4	2	4	3	3	1	5	1	5	2	4	3	4	1	4	1	2	1
朱陈	23计算机对口243	1	信息工程学院	1	13598690196	1	16	否	3	2	4	1	5	2	4	4	5	1	4	2	5	1	4	2	4	2	5	4	2	2	4	5	1	5	4	2	5	1	3	3	2	4	5	5	4	5	3	4	4
张洪钧	23计算机对口243	1	信息工程学院	1	17527679023	1	15	否	4	3	3	2	4	3	3	3	2	4	3	3	3	3	4	2	4	2	3	2	4	2	4	4	3	3	4	2	2	4	3	3	2	4	3	2	4	3	2	2	4
刘通	23新能源汽修232	1	机械工程学院	1	15716422209	1	18	否	1	1	5	1	5	2	4	3	4	2	3	3	2	4	2	4	2	4	3	4	2	2	4	4	3	3	4	2	2	4	2	4	2	4	4	2	3	4	1	4	2
王成霖	22化工工艺232	2	化学化工学院	1	17637351093	1	16	否	5	2	4	1	5	2	4	3	1	5	3	3	3	3	3	3	2	4	3	3	3	3	3	3	3	3	3	3	2	4	2	4	1	5	3	3	3	3	3	4	3
王靖洁	23计算机对口243	1	信息工程学院	2	18737214426	2	15	否	6	3	3	5	1	4	2	3	5	1	5	1	3	3	4	2	2	4	3	5	1	4	2	5	4	2	5	1	4	2	3	3	1	5	4	3	2	5	1	5	5
杨鹏辉	22电商232	2	信息工程学院	1	19837253655	1	17	否	4	3	3	1	5	3	3	3	3	3	2	4	2	4	3	3	4	2	3	3	3	2	4	4	3	3	3	3	2	4	2	4	1	5	1	2	2	3	1	2	3
刘凯硕	23新能源汽修232	1	机械工程学院	1	15560066884	1	18	否	4	1	5	1	5	1	5	5	1	5	1	5	4	2	1	5	1	5	5	1	5	1	5	5	1	5	4	2	1	5	1	5	4	2	1	4	4	4	1	4	2
杨皓普	22汽修231	2	机械工程学院	1	17839211475	1	17	否	4	4	2	3	3	1	5	4	1	5	1	5	3	3	1	5	2	4	3	3	3	2	4	4	2	4	2	4	3	3	2	4	3	3	3	2	2	4	1	3	2
胡骏彬	22物联网231	2	自动化学院	1		1	16	否	5	2	4	1	5	3	3	3	2	4	2	4	3	3	3	3	2	4	3	1	5	2	4	4	4	2	3	3	2	4	3	3	2	4	4	3	2	3	2	4	3
黄帅	21VR231	3	实验技术学院	1	15039013784	1	19	否	5	2	4	2	4	4	2	2	4	2	2	4	2	4	1	5	1	5	3	4	2	2	4	2	3	3	2	4	1	5	2	4	1	5	3	3	2	4	1	4	3
程皓	22汽修231	2	机械工程学院	2	19836816373	1	16	否	4	1	5	2	4	3	3	4	1	5	1	5	2	4	3	3	2	4	4	2	4	2	4	4	1	5	4	2	2	4	3	3	1	5	1	4	2	2	1	4	4
胡晨旭	22化工工艺232	2	化学化工学院	1	19707781636	1	17	否	5	5	1	5	1	5	1	4	1	5	2	4	1	5	3	3	1	5	4	3	3	1	5	5	3	3	2	4	3	3	4	2	1	5	3	3	1	3	1	3	2
王奥福	22机电对口241	2	自动化学院	1	15225476015	1	16	否	3	4	2	3	3	3	3	2	2	4	2	4	4	2	2	4	2	4	4	3	3	3	3	3	4	2	4	2	5	1	3	3	4	2	3	4	4	2	1	3	4
赵亚齐	22机电对口241	2	自动化学院	1	15515424545	1	17	否	5	4	2	2	4	4	2	3	3	3	2	4	2	4	2	4	2	4	5	3	3	2	4	4	2	4	3	3	2	4	3	3	3	3	2	3	3	4	2	3	1
雷胜珍	23幼教241	1	现代服务学院	1		2	15	否	5	1	5	1	5	1	5	4	2	4	2	4	2	4	2	4	1	5	4	2	4	2	4	4	2	4	3	3	2	4	2	4	1	5	1	2	1	3	1	2	2
武韵婕	22实验技术233班	2	实验技术学院	1	15565396391	2	17	否	4	3	3	3	3	2	4	4	3	3	2	4	3	3	2	4	1	5	3	2	4	2	4	4	2	4	3	3	2	4	2	4	1	5	1	1	1	2	1	3	1
韩寒	21动画231	3	信息工程学院	1	17839744376	1	18	是	5	2	4	1	5	1	5	5	3	3	3	3	2	4	2	4	3	3	4	1	5	2	4	5	2	4	2	4	2	4	1	5	1	5	3	4	2	3	1	4	3
刘晓蕊	23计算机对口243	1	信息工程学院	1	19713228424	2	16	否	5	4	2	5	1	1	5	2	5	1	5	1	5	1	3	3	4	2	3	4	2	4	2	3	2	4	4	2	4	2	2	4	1	5	4	1	3	5	1	3	2
赵晨阳	23计算机对口243	1	信息工程学院	2	19511523680	1	15	否	3	4	2	4	2	4	2	4	4	2	1	5	3	3	1	5	3	3	3	4	2	3	3	3	2	4	2	4	1	5	2	4	1	5	2	3	3	2	2	2	2
魏启芬	21VR231	3	实验技术学院	2		2	17	否	5	2	4	1	5	2	4	4	1	5	1	5	2	4	1	5	2	4	5	1	5	2	4	5	2	4	5	1	2	4	1	5	2	4	1	2	1	5	2	1	1
关 翠	22医学对口245	2	化学化工学院	1		2	16	否	5	1	5	1	5	1	5	4	1	5	1	5	1	5	1	5	2	4	5	1	5	2	4	5	1	5	5	1	1	5	2	4	1	5	1	2	1	4	1	1	2
王倩倩	22幼教241	2	现代服务学院	2	17337516038	2	16	否	4	4	2	2	4	4	2	3	4	2	2	4	4	2	2	4	1	5	2	2	4	1	5	4	3	3	3	3	3	3	2	4	1	5	3	2	2	4	1	3	3
左惠	21VR231	3	实验技术学院	1		2	18	否	4	2	4	1	5	1	5	4	1	5	2	4	1	5	2	4	1	5	4	2	4	2	4	4	2	4	4	2	1	5	1	5	1	5	1	1	1	3	1	2	2
邢若彤	22实验技术233班	2	实验技术学院	1	13262125128	2	16	否	3	3	3	4	2	4	2	3	4	2	3	3	4	2	4	2	4	2	3	2	4	1	5	2	3	3	4	2	4	2	4	2	1	5	2	1	5	4	3	4	4
邰胜东	21VR231	3	实验技术学院	1		1	17	否	5	1	5	1	5	1	5	4	1	5	1	5	2	4	1	5	2	4	5	1	5	2	4	5	2	4	5	1	2	4	1	5	2	4	1	2	2	5	1	1	2
唐元群	22电商232	2	信息工程学院	2		1	17	否	5	1	5	1	5	2	4	5	2	4	1	5	1	5	2	4	2	4	5	1	5	1	5	5	1	5	5	1	2	4	2	4	1	5	2	1	1	5	1	2	1
全忠娇	20化工工艺231	3	化学化工学院	1		2	19	否	5	1	5	2	4	1	5	5	2	4	1	5	1	5	2	4	2	4	4	1	5	1	5	4	1	5	4	2	2	4	2	4	1	5	1	2	2	5	1	1	2
梁高伟	22医学对口245	2	化学化工学院	1		2	17	否	5	1	5	1	5	1	5	4	2	4	1	5	2	4	1	5	1	5	5	1	5	1	5	5	1	5	5	1	1	5	2	4	1	5	2	1	1	5	1	1	1
龙运腾	22医学对口245	2	化学化工学院	1		2	17	否	5	1	5	1	5	1	5	4	2	4	1	5	1	5	1	5	1	5	5	1	5	2	4	5	1	5	4	2	1	5	1	5	2	4	1	2	1	5	1	1	1
邰昌菊	20化工工艺231	3	化学化工学院	1		1	18	否	5	1	5	1	5	1	5	5	1	5	1	5	1	5	1	5	2	4	5	1	5	1	5	5	2	4	5	1	2	4	2	4	1	5	2	1	1	4	2	1	1
蒋兴怡	22机电与机制类对口升学241	2	自动化学院	1		1	17	否	5	1	5	1	5	2	4	5	1	5	1	5	1	5	2	4	1	5	5	1	5	2	4	5	1	5	5	1	1	5	1	5	2	4	1	2	1	5	1	1	1
周梦娇	23幼教241	1	现代服务学院	1	13460652967	2	15	否	4	4	2	4	2	3	3	4	3	3	3	3	3	3	4	2	2	4	3	2	4	2	4	4	2	4	4	2	2	4	3	3	1	5	3	4	3	4	1	4	4
潘巧丽	21VR231	3	实验技术学院	1		1	18	否	4	2	4	2	4	1	5	4	2	4	2	4	2	4	2	4	2	4	4	2	5	2	4	4	2	4	5	1	1	5	2	4	1	5	2	1	1	4	1	2	1
江显丽	20化工工艺231	3	化学化工学院	1		1	18	否	5	1	5	1	5	2	4	4	2	4	1	5	2	4	1	5	1	5	5	1	5	2	4	5	1	5	5	1	1	5	1	5	2	4	1	1	1	5	1	1	1
李启英	22医学对口245	2	化学化工学院	1		2	16	是	4	2	4	2	4	2	4	5	1	5	1	5	2	4	1	5	2	4	4	2	4	1	5	5	2	4	5	1	1	5	2	4	1	5	2	1	2	5	1	1	2
朱毅敏	23新能源汽修232	1	机械工程学院	1	18530420612	1	16	否	3	4	2	4	2	2	4	4	2	4	2	4	3	3	4	2	3	3	3	4	2	4	2	3	2	4	4	2	3	3	3	3	1	5	3	4	3	3	2	4	4
贺鹏辉	22机电对口241	2	自动化学院	1		1	16	否	3	1	5	2	4	2	4	3	1	5	1	5	2	4	2	4	2	4	3	3	3	2	4	4	3	3	4	2	2	4	2	4	1	5	3	1	1	3	2	2	2
潘 婷	21VR231	3	实验技术学院	1		2	17	否	5	1	5	2	4	1	5	5	1	5	1	5	1	5	1	5	1	5	5	1	5	2	4	5	1	5	5	1	1	5	1	5	1	5	1	2	1	5	2	1	1
冯子鑫	22机电与机制类对口升学241	2	自动化学院	2		1	16	否	4	1	5	1	5	2	4	5	1	5	1	5	1	5	1	5	2	4	5	1	5	1	5	5	1	5	5	1	1	5	1	5	1	5	1	2	1	5	1	1	2
杨 忠	22医学对口245	2	化学化工学院	1		2	16	否	5	1	5	1	5	1	5	4	2	4	1	5	1	5	1	5	2	4	5	1	5	2	4	5	1	5	5	1	2	4	1	5	1	5	1	1	1	5	1	1	1
何佳童	22汽修231	2	机械工程学院	1	15737321185	1	15	否	4	2	4	2	4	4	2	4	5	1	1	5	1	5	3	3	1	5	3	2	4	2	4	4	4	2	2	4	1	5	3	3	1	5	3	2	1	2	1	2	4
许雅玺	22医学对口245	2	化学化工学院	1	15194628572	2	16	否	5	1	5	1	5	2	4	5	1	5	1	5	2	4	2	4	2	4	4	2	4	2	4	4	2	4	2	4	1	5	2	4	1	5	2	4	3	1	3	1	4
魏肇琪	22机电与机制类对口升学241	2	自动化学院	1		1	16	否	4	2	4	1	5	1	5	4	1	5	1	5	1	5	2	4	1	5	4	2	4	1	5	5	1	5	4	2	2	4	1	5	1	5	1	1	1	5	1	1	1
展守昌	23计算机对口243	1	信息工程学院	2	13639631998	1	16	否	3	2	4	4	2	2	4	4	4	2	1	5	2	4	1	5	1	5	3	2	4	2	4	3	2	4	2	4	2	4	2	4	2	4	1	3	2	3	1	3	2
李庆雨	22汽修231	2	机械工程学院	1	15038319257	1	17	否	4	4	2	4	2	2	4	3	2	4	2	4	1	5	2	4	2	4	3	4	2	3	3	2	4	2	2	4	2	4	2	4	1	5	2	4	2	4	1	4	4
刘诺	22实验技术233班	2	实验技术学院	1	17698051091	2	16	否	3	3	3	2	4	4	2	4	5	1	5	1	4	2	4	2	4	2	1	4	2	2	4	3	4	2	1	5	4	2	3	3	1	5	3	3	4	4	4	3	3
姚本泽	22机电与机制类对口升学241	2	自动化学院	1		2	17	否	5	1	5	1	5	1	5	5	1	5	2	4	1	5	2	4	1	5	5	1	5	1	5	5	1	5	5	1	1	5	1	5	1	5	1	1	2	5	1	2	1
龙 武	20化工工艺231	3	化学化工学院	1		1	18	否	5	1	5	1	5	1	5	5	1	5	1	5	2	4	1	5	2	4	5	2	4	1	5	5	1	5	5	1	2	4	1	5	1	5	1	1	1	5	2	2	2
刘媛元	22电商232	2	信息工程学院	1		1	17	是	5	1	5	1	5	1	5	4	2	4	2	4	1	5	2	4	1	5	5	1	5	2	4	5	1	5	5	1	2	4	1	5	1	5	1	1	1	5	1	1	2
李秀煜	20化工工艺231	3	化学化工学院	1		2	18	否	4	2	4	1	5	1	5	5	1	5	1	5	1	5	1	5	2	4	5	2	4	1	5	5	2	4	5	1	1	5	2	4	1	5	2	1	1	5	1	2	1
李万山	20化工工艺231	3	化学化工学院	1		2	17	否	5	1	5	1	5	2	4	4	2	4	1	5	1	5	2	4	1	5	5	1	5	2	4	5	1	5	5	1	1	5	1	5	2	4	1	1	2	5	1	1	1
田雪	21VR231	3	实验技术学院	1		1	18	否	5	1	5	1	5	2	4	5	1	5	1	5	1	5	1	5	2	4	5	1	5	1	5	5	1	5	5	1	2	4	2	4	2	4	1	2	1	5	2	2	1
孙明亮	22电商232	2	信息工程学院	1		2	17	否	5	1	5	1	5	1	5	5	1	5	1	5	1	5	1	5	1	5	5	1	5	1	5	5	1	5	5	1	1	5	1	5	1	5	1	1	1	5	1	1	1
孙权昊	21动画231	3	信息工程学院	1	13193545709	1	17	否	2	4	2	2	4	3	3	4	2	4	3	3	2	4	2	4	2	4	4	2	4	3	3	3	2	4	2	4	3	3	3	3	2	4	3	4	4	4	1	3	4
雷顺龙	23计算机对口243	1	信息工程学院	1	18236574559	1	16	否	4	3	3	2	4	2	4	3	2	4	3	3	3	3	3	3	3	3	3	3	3	4	2	4	3	3	3	3	3	3	3	3	3	3	3	3	3	4	3	3	4
高玉森	21大众汽修231	3	机械工程学院	1	19916767646	1	18	否	3	5	1	5	1	2	4	3	2	4	3	3	2	4	5	1	1	5	5	1	5	1	5	5	4	2	5	1	3	3	4	2	1	5	1	4	3	3	1	2	4
纪天宇	23计算机对口243	1	信息工程学院	1	19836556805	1	17	否	3	2	4	1	5	1	5	3	1	5	1	5	2	4	1	5	2	4	4	2	4	2	4	5	2	4	2	4	2	4	2	4	1	5	1	2	1	3	1	4	2
闫冉	23幼教241	1	现代服务学院	1	15138218670	2	17	否	3	3	3	4	2	4	2	3	4	2	3	3	5	1	3	3	4	2	3	3	3	3	3	3	3	3	3	3	4	2	3	3	3	3	4	3	4	4	3	1	3
杨凌迦	22实验技术233班	2	实验技术学院	1		1	17	是	4	1	5	1	5	1	5	5	2	4	1	5	1	5	1	5	2	4	5	1	5	1	5	4	1	5	5	1	1	5	2	4	1	5	2	1	2	5	1	1	1
陈显	20化工工艺231	3	化学化工学院	1		2	20	否	5	1	5	1	5	1	5	5	2	4	1	5	2	4	2	4	1	5	5	2	4	1	5	5	1	5	5	1	1	5	2	4	1	5	2	1	1	5	2	2	1
李银姣	22电商232	2	信息工程学院	1		1	17	否	5	2	4	2	4	2	4	5	1	5	1	5	2	4	1	5	1	5	5	1	5	2	4	4	1	5	5	1	1	5	1	5	1	5	2	2	2	5	2	1	2
张小蝶	22实验技术233班	2	实验技术学院	1		1	17	否	5	2	4	2	4	1	5	4	2	4	1	5	1	5	2	4	1	5	5	1	5	2	4	5	1	5	5	1	2	4	2	4	1	5	1	2	1	5	1	1	1
师耀贤	21大众汽修231	3	机械工程学院	1	17772896939	1	16	否	4	4	2	2	4	3	3	4	3	3	1	5	1	5	1	5	3	3	3	3	3	2	4	3	1	5	3	3	1	5	3	3	1	5	1	2	1	4	3	3	3
刘文龙	21VR231	3	实验技术学院	1		1	17	否	5	1	5	1	5	1	5	4	1	5	2	4	2	4	2	4	1	5	5	1	5	1	5	5	2	4	5	1	2	4	2	4	1	5	1	1	1	4	2	1	1
黄子涵	23幼教241	1	现代服务学院	1	13460109918	2	16	否	5	3	3	3	3	4	2	4	1	5	1	5	1	5	4	2	4	2	3	3	3	1	5	3	3	3	2	4	2	4	1	5	1	5	4	3	3	3	1	3	3
张悦	23幼教241	1	现代服务学院	1	15993880259	2	15	否	4	2	4	2	4	2	4	5	4	2	1	5	3	3	4	2	2	4	3	1	5	4	2	4	2	4	3	3	3	3	1	5	1	5	2	1	5	4	1	3	4
肖佳彤	21动画231	3	信息工程学院	1	16627598638	2	17	否	4	3	3	1	5	2	4	3	3	3	1	5	1	5	3	3	3	3	2	2	4	2	4	4	4	2	3	3	1	5	1	5	1	5	1	1	4	3	4	1	1
张韶涵	22实验技术233班	2	实验技术学院	1	15837874355	2	17	否	5	4	2	4	2	2	4	3	4	2	5	1	5	1	3	3	4	2	2	3	3	3	3	3	2	4	3	3	5	1	4	2	1	5	4	1	3	5	2	5	2
张欣贺	23计算机对口243	1	信息工程学院	1	18836850526	1	15	否	4	2	4	4	2	3	3	3	2	4	2	4	2	4	2	4	2	4	3	4	2	3	3	4	4	2	3	3	2	4	1	5	1	5	2	3	2	4	2	4	3
丁永雄	22电商232	2	信息工程学院	1		1	17	否	4	1	5	2	4	1	5	4	1	5	1	5	2	4	1	5	1	5	4	2	4	1	5	4	2	4	5	1	1	5	2	4	1	5	1	2	1	5	2	1	1
雷胜富	22机电与机制类对口升学241	2	自动化学院	1		2	17	是	5	1	5	1	5	2	4	5	1	5	1	5	2	4	1	5	1	5	5	1	5	2	4	5	1	5	5	1	1	5	1	5	1	5	1	2	1	5	1	1	1
刘莉	21VR231	3	实验技术学院	1		1	18	否	5	1	5	1	5	1	5	5	1	5	1	5	1	5	1	5	1	5	5	1	5	1	5	5	1	5	5	1	1	5	1	5	1	5	2	1	1	4	2	1	2
史孜婷	22实验技术233班	2	实验技术学院	1	17334503245	2	17	否	4	2	4	2	4	2	4	3	2	4	3	3	2	4	2	4	2	4	3	4	2	2	4	4	2	4	2	4	2	4	2	4	2	4	3	4	2	4	2	4	2
陈育帆	21VR231	3	实验技术学院	1		1	18	是	5	2	4	2	4	1	5	5	2	4	1	5	2	4	1	5	2	4	5	1	5	2	4	5	1	5	5	1	1	5	1	5	1	5	1	1	1	5	1	1	1
尹庆国	21VR231	3	实验技术学院	1		1	17	否	5	1	5	2	4	1	5	5	2	4	1	5	1	5	1	5	1	5	5	1	5	2	4	5	1	5	5	1	1	5	1	5	2	4	1	2	1	5	1	1	1
杜鹏	23新能源汽修232	1	机械工程学院	1	19233785282	1	15	否	2	1	5	1	5	1	5	3	1	5	1	5	1	5	1	5	1	5	3	1	5	1	5	5	1	5	5	1	1	5	1	5	1	5	1	3	1	5	1	1	1
杨圣凯	23计算机对口243	1	信息工程学院	2	18338934633	1	17	否	3	2	4	5	1	5	1	4	1	5	1	5	1	5	5	1	1	5	1	1	5	1	5	5	5	1	5	1	5	1	1	5	5	1	3	1	5	1	1	1	1
张宁宁	23计算机对口243	1	信息工程学院	1	18361284200	1	17	否	3	2	4	5	1	5	1	4	1	5	1	5	1	5	5	1	1	5	1	1	5	1	5	5	5	1	5	1	5	1	1	5	5	1	3	1	5	1	1	1	1
花子浩	23新能源汽修232	1	机械工程学院	1	15226056209	1	16	否	4	4	2	2	4	1	5	3	5	1	2	4	3	3	2	4	3	3	3	3	3	5	1	2	3	3	2	4	2	4	2	4	1	5	2	2	4	4	2	5	3
孙心如	22医学对口245	2	化学化工学院	1	18240728547	2	16	否	3	4	2	3	3	1	5	3	2	4	4	2	2	4	1	5	1	5	3	1	5	2	4	4	1	5	3	3	1	5	1	5	1	5	3	3	1	4	1	4	3
张明梦	22实验技术233班	2	实验技术学院	1		2	17	否	5	1	5	1	5	1	5	5	1	5	2	4	1	5	1	5	2	4	5	2	4	1	5	4	1	5	5	1	1	5	1	5	2	4	2	1	2	5	2	1	1
蒋徐庐	21VR231	3	实验技术学院	1		1	17	否	4	1	5	2	4	1	5	5	1	5	1	5	1	5	1	5	2	4	5	1	5	1	5	5	1	5	5	1	1	5	1	5	1	5	2	1	1	5	1	1	1
钟山	21VR231	3	实验技术学院	1		1	18	否	5	1	5	1	5	1	5	5	1	5	2	4	1	5	1	5	2	4	5	1	5	2	4	4	1	5	5	1	2	4	1	5	2	4	2	1	1	5	1	1	2
边赛	21动画231	3	信息工程学院	1	18736942884	1	16	否	4	3	3	3	3	2	4	4	2	4	4	2	4	2	4	2	2	4	4	2	4	4	2	4	4	2	2	4	4	2	2	4	2	4	2	4	3	4	1	1	4
郭智柔	21动画231	3	信息工程学院	1	17513770669	2	17	是	3	4	2	2	4	2	4	4	2	4	4	2	3	3	4	2	4	2	3	2	4	4	2	4	4	2	3	3	1	5	3	3	1	5	3	4	2	5	1	1	3
李明涛	23计算机对口243	1	信息工程学院	1	18937818345	1	15	否	4	4	2	3	3	3	3	3	5	1	3	3	3	3	4	2	2	4	3	4	2	2	4	3	3	3	5	1	3	3	3	3	4	2	3	4	2	3	1	2	2
张佳余	22电商232	2	信息工程学院	1	15003784846	2	16	否	3	2	4	3	3	1	5	3	3	3	3	3	2	4	2	4	1	5	3	3	3	2	4	3	2	4	3	3	3	3	1	5	1	5	4	2	2	4	1	4	4
焦倩莹	22医学对口245	2	化学化工学院	1	15194627797	2	16	是	5	3	3	3	3	1	5	4	2	4	2	4	2	4	1	5	1	5	5	2	4	1	5	5	1	5	1	5	2	4	1	5	1	5	3	1	1	3	1	3	1
杨文涛	21VR231	3	实验技术学院	1		1	18	否	5	1	5	2	4	1	5	5	1	5	2	4	1	5	2	4	1	5	5	1	5	2	4	5	1	5	4	2	1	5	2	4	1	5	1	2	2	4	2	1	1
高家骏	23计算机对口243	1	信息工程学院	1	17814563288	1	16	是	4	3	3	2	4	4	2	4	5	1	3	3	3	3	2	4	2	4	3	3	3	2	4	4	3	3	2	4	3	3	3	3	4	2	3	4	3	3	4	3	4
刘昊妍	21实验231	3	实验技术学院	1	13253510999	2	16	否	4	2	4	3	3	4	2	3	4	2	3	3	1	5	1	5	2	4	3	2	4	2	4	3	2	4	4	2	3	3	2	4	2	4	4	4	4	4	3	2	4
龙水清	22实验技术233班	2	实验技术学院	1		2	17	否	5	1	5	1	5	2	4	5	1	5	2	4	1	5	2	4	2	4	5	1	7	2	4	5	1	5	5	1	2	4	1	5	1	5	2	2	2	5	2	1	1
穆显钰	21VR231	3	实验技术学院	1		1	18	否	4	1	5	1	5	1	5	4	2	4	2	4	1	5	2	4	2	4	4	1	5	1	5	5	1	5	4	2	1	5	1	5	1	5	2	1	2	5	1	1	2
李艰	21VR231	3	实验技术学院	1		2	18	否	4	2	4	2	4	1	5	5	1	5	2	4	1	5	2	4	1	5	4	1	5	2	4	5	1	5	5	1	1	5	1	5	1	5	2	1	1	5	1	1	1
王硕	23计算机对口243	1	信息工程学院	1	18237876983	1	16	否	4	3	3	5	1	3	3	3	3	3	3	3	3	3	3	3	3	3	3	3	3	3	3	3	3	3	3	3	3	3	3	3	3	3	2	1	3	3	3	3	3
邰梅香	22实验技术233班	2	实验技术学院	1		2	17	否	5	1	5	1	5	2	4	5	1	5	1	5	2	4	1	5	1	5	5	1	5	1	5	4	1	5	5	1	1	5	1	5	2	4	1	2	1	3	1	2	2
陈礼才	22实验技术233班	2	实验技术学院	1		1	17	否	4	1	5	2	4	2	4	5	1	5	2	4	1	5	1	5	2	4	5	2	4	1	5	5	1	5	5	1	1	5	1	5	1	5	2	1	2	4	1	1	1
杨江霞	21VR231	3	实验技术学院	1		2	18	否	5	1	5	1	5	2	4	5	1	5	1	5	1	5	1	5	1	5	5	2	4	1	5	5	1	5	5	1	1	5	1	5	1	5	1	2	1	5	1	2	1
李千恒	22电商232	2	信息工程学院	1	17263961101	1	16	否	3	4	2	4	2	5	1	4	4	2	1	5	5	1	5	1	4	2	3	3	3	1	5	5	5	1	3	3	5	1	3	3	5	1	4	3	5	4	5	2	5
刘中玉	22机电对口241	2	自动化学院	1	15806741652	1	15	否	5	3	3	1	5	3	3	3	3	3	2	4	3	3	3	3	3	3	3	4	2	3	3	5	3	3	4	2	3	3	3	3	1	5	2	1	3	4	1	3	3
滕芳	22实验技术233班	2	实验技术学院	1		2	17	否	5	2	4	1	5	1	5	5	1	5	1	5	1	5	2	4	1	5	5	1	5	2	4	5	1	5	5	1	2	4	2	4	1	5	2	1	1	4	2	1	1
高杰	21VR231	3	实验技术学院	1		1	18	否	5	1	5	1	5	2	4	5	1	5	1	5	2	4	1	5	1	5	5	1	5	2	4	5	1	5	5	1	2	4	1	5	2	4	1	1	1	5	2	1	2
王佳蕾	22实验技术233班	2	实验技术学院	2	13721335971	2	16	否	2	1	5	1	5	2	4	3	1	5	1	5	1	5	2	4	1	5	3	1	5	3	3	3	3	3	2	4	1	5	2	4	1	5	1	1	1	3	1	1	1
刘宏艳	20化工工艺231	3	化学化工学院	1		2	18	否	5	1	5	2	4	1	5	5	2	4	1	5	2	4	1	5	1	5	5	1	5	2	4	5	1	5	5	1	2	4	1	5	1	5	2	1	1	4	2	1	1
邰秋明	22实验技术233班	2	实验技术学院	1		2	17	否	5	2	4	1	5	2	4	4	2	4	2	4	2	4	1	5	2	4	5	1	6	2	4	5	1	5	5	1	2	4	1	5	1	5	1	2	1	5	1	1	1
谷福涵	23计算机对口243	1	信息工程学院	1	18903714886	2	18	否	2	4	2	3	3	5	1	2	2	4	2	4	2	4	2	4	5	1	4	4	2	4	2	5	2	4	5	1	2	4	3	3	1	5	2	3	4	2	1	1	3
郭俊雪	23幼教241	1	现代服务学院	1	18790851187	2	15	否	3	3	3	4	2	2	4	4	5	1	5	1	4	2	4	2	4	2	2	1	5	5	1	4	3	3	5	1	3	3	3	3	2	4	5	2	1	1	1	2	4
朱美奇	22春电商231	2	信息工程学院	1	15093633746	2	17	否	3	2	4	2	4	2	4	2	1	5	2	4	2	4	2	4	2	4	1	3	3	3	3	3	3	3	3	3	2	4	2	4	1	5	1	2	1	4	1	3	3
贾春	23新能源汽修232	1	机械工程学院	1	18737262597	1	15	否	4	3	3	2	4	3	3	4	1	5	3	3	4	2	4	2	3	3	5	2	4	1	5	4	3	3	4	2	4	2	3	3	1	5	4	3	2	5	3	3	4
邢程	23新能源汽修232	1	机械工程学院	2	18137657701	1	16	否	5	2	4	1	5	3	3	5	4	2	1	5	2	4	2	4	2	4	4	4	2	4	2	5	5	1	1	5	3	3	1	5	2	4	2	1	1	3	1	1	2
李鑫	23计算机对口243	1	信息工程学院	1	19273604226	1	16	否	3	5	1	2	4	3	3	4	5	1	1	5	1	5	1	5	1	5	5	5	1	1	5	4	1	5	3	3	3	3	2	4	5	1	1	3	2	4	1	3	3
雷威	23计算机对口243	1	信息工程学院	1	13849161228	1	15	否	2	1	5	1	5	2	4	5	1	5	2	4	3	3	2	4	1	5	5	2	4	1	5	1	1	5	2	4	2	4	1	5	1	5	2	1	1	5	1	1	4
[truncated: 110 more columns]
